# Supplementary material for: 5-Acetyl-4-(4-methoxy­phen­yl)-6-methyl-3,4-dihydro­pyrimidin-2(1H)-one
Source: Acta Crystallogr Sect E Struct Rep Online. 2008 Dec 6;65(Pt 1):o23. doi: 10.1107/S1600536808040270 (PMC2967942; doi:10.1107/S1600536808040270)
Supplement: Supplementary file 1 [file e-65-00o23-sup1.cif]

##############################################################################
###                                                                        ###
###        Electronic paper (Acta Crystallographica Section E)             ###
###                                                                        ###
##############################################################################
#                                                                            #
# This CIF contains the data in a paper accepted for publication in Acta     #
# Crystallographica Section E. It conforms to the requirements of Notes      #
# for Authors for Section E, and has been peer reviewed under the auspices   #
# of the IUCr Commission on Journals.                                        #
#                                                                            #
# Full details of the Crystallographic Information File format               #
# are given in the paper "The Crystallographic Information File (CIF):       #
# a New Standard Archive File for Crystallography" by S. R. Hall, F. H.      #
# Allen and I. D. Brown [Acta Cryst. (1991), A47, 655-685].                  #
#                                                                            #
# The current version of the core CIF dictionary is obtainable from          #
# ftp://ftp.iucr.org/pub/cif_core.dic. The current version number is 2.4.    #
#                                                                            #
# Software is freely available for graphical display of the structure(s) in  #
# this CIF.  For information consult the CIF home page http://www.iucr.org/  #
# cif/home.html                                                              #
#                                                                            #
# This file may be used for bona fide research purposes within the           #
# scientific community so long as proper attribution is given to the journal # 
# article from which it was obtained.                                        #
#                                                                            #
##############################################################################
                                             
data_global
_audit_creation_method     'PLATON <TABLE ACC> option'
_journal_date_recd_electronic     2008-11-27
_journal_date_accepted     2008-11-30
_journal_name_full     'Acta Crystallographica, Section E'
_journal_year     2009
_journal_volume     65
_journal_issue      1
_journal_page_first     o23
_journal_page_last     o23
_journal_paper_category     QO
_journal_coeditor_code     HB2869
_publ_contact_author_name     'A. Thiruvalluvar'
_publ_contact_author_address
;
PG Research Department of Physics
Rajah Serfoji Government College (Autonomous)
Thanjavur 613 005
Tamil Nadu
India
;
_publ_contact_author_email     athiru@vsnl.net
_publ_contact_author_fax     'none'
_publ_contact_author_phone     '+91(4362)255490'
_publ_section_title
;
5-Acetyl-4-(4-methoxyphenyl)-6-methyl-3,4-dihydropyrimidin-2(1<i>H</i>)-one
;
loop_
    _publ_author_name
    _publ_author_address
    'S. Chitra'
;
Department of Chemistry
Annamalai University
Annamalai Nagar 608 002
Tamilnadu
India
;
    'K. Pandiarajan'
;
Department of Chemistry
Annamalai University
Annamalai Nagar 608 002
Tamilnadu
India
;
    'N. Anuradha'
;
PG Research Department of Physics
Rajah Serfoji Government College (Autonomous)
Thanjavur 613 005
Tamil Nadu
India
;
    'A. Thiruvalluvar'
;
PG Research Department of Physics
Rajah Serfoji Government College (Autonomous)
Thanjavur 613 005
Tamil Nadu
India
;
data_I
_chemical_name_systematic
;
5-Acetyl-4-(4-methoxyphenyl)-6-methyl-3,4-dihydropyrimidin-2(1<i>H</i>)-one
;
_chemical_name_common     Dihydropyrimidinone
_chemical_formula_moiety     'C14 H16 N2 O3'
_chemical_formula_sum     'C14 H16 N2 O3'
_chemical_formula_structural     'C14 H16 N2 O3'
_chemical_formula_iupac     'C14 H16 N2 O3'
_chemical_formula_weight     260.29
_chemical_melting_point     474.5
_symmetry_cell_setting     monoclinic
_symmetry_space_group_name_H-M     'C 2/c'
_symmetry_space_group_name_Hall     '-C 2yc'
loop_
    _symmetry_equiv_pos_site_id
    _symmetry_equiv_pos_as_xyz
    1 x,y,z
    2 -x,y,1/2-z
    3 -x,-y,-z
    4 x,-y,1/2+z
    5 1/2+x,1/2+y,z
    6 1/2-x,1/2+y,1/2-z
    7 1/2-x,1/2-y,-z
    8 1/2+x,1/2-y,1/2+z
_cell_length_a     23.7948(12)
_cell_length_b     7.9905(3)
_cell_length_c     14.4757(7)
_cell_angle_alpha     90
_cell_angle_beta     108.305(5)
_cell_angle_gamma     90
_cell_volume     2613.0(2)
_cell_formula_units_Z     8
_cell_measurement_reflns_used     5096
_cell_measurement_theta_min     2.688
_cell_measurement_theta_max     26.346
_cell_measurement_temperature     293(2)
_cell_special_details
;
?
;
_exptl_crystal_description     block
_exptl_crystal_colour     colourless
_exptl_crystal_size_max     0.3
_exptl_crystal_size_mid     0.2
_exptl_crystal_size_min     0.2
_exptl_crystal_size_rad     ?
_exptl_crystal_density_diffrn     1.323
_exptl_crystal_density_meas     ?
_exptl_crystal_density_method     'not measured'
_exptl_crystal_F_000     1104
_exptl_absorpt_coefficient_mu     0.094
_exptl_absorpt_correction_type     multi-scan
_exptl_absorpt_process_details     '(SADABS; Bruker, 2004)'
_exptl_absorpt_correction_T_min     0.837
_exptl_absorpt_correction_T_max     1.000
_exptl_special_details
;
;
_diffrn_ambient_temperature     293(2)
_diffrn_radiation_type     MoK\a
_diffrn_radiation_wavelength     0.71073
_diffrn_radiation_source     'fine-focus sealed tube'
_diffrn_radiation_monochromator     graphite
_diffrn_measurement_device_type     'Bruker Kappa APEXII CCD'
_diffrn_measurement_method     '\w and \f'
_diffrn_detector_area_resol_mean     ?
_diffrn_reflns_number     26518
_diffrn_reflns_av_R_equivalents     0.0451
_diffrn_reflns_av_sigmaI/netI     0.0265
_diffrn_reflns_theta_min     1.80
_diffrn_reflns_theta_max     27.49
_diffrn_reflns_theta_full     25.00
_diffrn_measured_fraction_theta_max     0.985
_diffrn_measured_fraction_theta_full     1.000
_diffrn_reflns_limit_h_min     -30
_diffrn_reflns_limit_h_max     30
_diffrn_reflns_limit_k_min     -10
_diffrn_reflns_limit_k_max     10
_diffrn_reflns_limit_l_min     -18
_diffrn_reflns_limit_l_max     18
_diffrn_standards_number     0
_diffrn_standards_interval_count     0
_diffrn_standards_interval_time     0
_diffrn_standards_decay_%     0
_refine_special_details
;
Refinement of <i>F</i>^2^ against ALL reflections. The weighted <i>R</i>-factor
<i>wR</i> and goodness of fit <i>S</i> are based on <i>F</i>^2^, conventional
<i>R</i>-factors <i>R</i> are based on <i>F</i>, with <i>F</i> set to zero for
negative <i>F</i>^2^. The threshold expression of <i>F</i>^2^ >
2\s(<i>F</i>^2^) is used only for calculating <i>R</i>-factors(gt) <i>etc</i>.
and is not relevant to the choice of reflections for refinement.
<i>R</i>-factors based on <i>F</i>^2^ are statistically about twice as large
as those based on <i>F</i>, and <i>R</i>- factors based on ALL data will be
even larger.
;
_reflns_number_total     2960
_reflns_number_gt     2226
_reflns_threshold_expression     I>2\s(I)
_refine_ls_structure_factor_coef     Fsqd
_refine_ls_matrix_type     full
_refine_ls_R_factor_all     0.0689
_refine_ls_R_factor_gt     0.0457
_refine_ls_wR_factor_gt     0.1269
_refine_ls_wR_factor_ref     0.1492
_refine_ls_goodness_of_fit_ref     1.104
_refine_ls_restrained_S_all     1.104
_refine_ls_number_reflns     2960
_refine_ls_number_parameters     183
_refine_ls_number_restraints     0
_refine_ls_hydrogen_treatment     mixed
_refine_ls_weighting_scheme     calc
_refine_ls_weighting_details
       'calc w = 1/[\s^2^(Fo^2^)+(0.0771P)^2^+1.0144P] where P=(Fo^2^+2Fc^2^)/3'
_atom_sites_solution_hydrogens     geom
_atom_sites_solution_primary     direct
_atom_sites_solution_secondary     difmap
_refine_ls_shift/su_max     0.001
_refine_ls_shift/su_max_lt     0.001
_refine_ls_shift/su_mean     0.000
_refine_diff_density_max     0.265
_refine_diff_density_min     -0.239
_refine_ls_extinction_method     none
_refine_ls_extinction_coef     ?
loop_
    _atom_type_symbol
    _atom_type_description
    _atom_type_scat_dispersion_real
    _atom_type_scat_dispersion_imag
    _atom_type_scat_source
    O O 0.0106 0.0060 'International Tables Vol C Tables 4.2.6.8 and 6.1.1.4'
    N N 0.0061 0.0033 'International Tables Vol C Tables 4.2.6.8 and 6.1.1.4'
    H H 0.0000 0.0000 'International Tables Vol C Tables 4.2.6.8 and 6.1.1.4'
    C C 0.0033 0.0016 'International Tables Vol C Tables 4.2.6.8 and 6.1.1.4'
_computing_data_collection     'APEX2 (Bruker, 2004)'
_computing_cell_refinement     'SAINT-NT (Bruker, 2004)'
_computing_data_reduction     'SAINT-NT (Bruker, 2004)'
_computing_structure_solution     'SHELXS97 (Sheldrick, 2008)'
_computing_structure_refinement     'SHELXL97 (Sheldrick, 2008)'
_computing_molecular_graphics     'ORTEP-3 (Farrugia, 1997)'
_computing_publication_material     'PLATON (Spek, 2003)'
loop_
    _atom_site_type_symbol
    _atom_site_label
    _atom_site_fract_x
    _atom_site_fract_y
    _atom_site_fract_z
    _atom_site_U_iso_or_equiv
    _atom_site_thermal_displace_type
    _atom_site_calc_flag
    _atom_site_refinement_flags
    _atom_site_occupancy
    O O2 0.03463(6) 0.62339(16) -0.06612(9) 0.0448(4) Uani d . 1.000
    O O15 0.06948(6) 0.98745(15) 0.31847(8) 0.0430(4) Uani d . 1.000
    O O44 0.27417(7) 0.4726(2) 0.44596(12) 0.0748(6) Uani d . 1.000
    N N1 0.07453(7) 0.86574(18) 0.00570(10) 0.0358(4) Uani d . 1.000
    N N3 0.04449(7) 0.66399(18) 0.09271(10) 0.0351(4) Uani d . 1.000
    C C2 0.05037(7) 0.7104(2) 0.00812(11) 0.0319(5) Uani d . 1.000
    C C4 0.06651(7) 0.75657(19) 0.18405(11) 0.0297(4) Uani d . 1.000
    C C5 0.07616(7) 0.93953(19) 0.16471(11) 0.0294(5) Uani d . 1.000
    C C6 0.08211(7) 0.98438(19) 0.07810(11) 0.0303(5) Uani d . 1.000
    C C14 0.27926(12) 0.4564(4) 0.54607(19) 0.0879(11) Uani d . 1.000
    C C15 0.07743(7) 1.0494(2) 0.24592(11) 0.0332(5) Uani d . 1.000
    C C16 0.08710(11) 1.2339(2) 0.24595(14) 0.0558(7) Uani d . 1.000
    C C41 0.12158(7) 0.67712(19) 0.25352(11) 0.0320(5) Uani d . 1.000
    C C42 0.17355(9) 0.6594(3) 0.23045(14) 0.0514(7) Uani d . 1.000
    C C43 0.22307(10) 0.5896(3) 0.29545(17) 0.0624(8) Uani d . 1.000
    C C44 0.22238(9) 0.5391(3) 0.38624(14) 0.0493(6) Uani d . 1.000
    C C45 0.17137(9) 0.5551(2) 0.41034(13) 0.0436(6) Uani d . 1.000
    C C46 0.12122(8) 0.6231(2) 0.34341(12) 0.0362(5) Uani d . 1.000
    C C61 0.09756(9) 1.1526(2) 0.04681(13) 0.0424(6) Uani d . 1.000
    H H1 0.0736(9) 0.901(3) -0.0548(16) 0.048(6) Uiso d . 1.000
    H H3 0.0231(9) 0.572(3) 0.0913(14) 0.046(6) Uiso d . 1.000
    H H4 0.03559 0.75256 0.21553 0.0356 Uiso calc R 1.000
    H H14A 0.27276 0.56325 0.57124 0.1316 Uiso calc R 1.000
    H H14B 0.31818 0.41685 0.58148 0.1316 Uiso calc R 1.000
    H H14C 0.25029 0.37800 0.55309 0.1316 Uiso calc R 1.000
    H H16A 0.08324 1.28140 0.30456 0.0837 Uiso calc R 1.000
    H H16B 0.05821 1.28296 0.19064 0.0837 Uiso calc R 1.000
    H H16C 0.12608 1.25601 0.24265 0.0837 Uiso calc R 1.000
    H H42 0.17493 0.69534 0.17010 0.0616 Uiso calc R 1.000
    H H43 0.25728 0.57630 0.27812 0.0749 Uiso calc R 1.000
    H H45 0.17030 0.52054 0.47112 0.0523 Uiso calc R 1.000
    H H46 0.08658 0.63227 0.35988 0.0434 Uiso calc R 1.000
    H H61A 0.06570 1.22943 0.04172 0.0636 Uiso calc R 1.000
    H H61B 0.10388 1.14266 -0.01528 0.0636 Uiso calc R 1.000
    H H61C 0.13299 1.19346 0.09397 0.0636 Uiso calc R 1.000
loop_
    _atom_site_aniso_label
    _atom_site_aniso_U_11
    _atom_site_aniso_U_22
    _atom_site_aniso_U_33
    _atom_site_aniso_U_12
    _atom_site_aniso_U_13
    _atom_site_aniso_U_23
    O2 0.0622(9) 0.0433(7) 0.0320(7) -0.0143(6) 0.0191(6) -0.0122(5)
    O15 0.0643(9) 0.0401(7) 0.0261(6) 0.0044(6) 0.0164(6) -0.0015(5)
    O44 0.0478(9) 0.0956(13) 0.0681(11) 0.0106(9) -0.0003(8) 0.0305(10)
    N1 0.0501(9) 0.0354(7) 0.0249(7) -0.0069(6) 0.0160(6) -0.0019(6)
    N3 0.0469(9) 0.0314(7) 0.0264(7) -0.0105(6) 0.0108(6) -0.0029(5)
    C2 0.0358(9) 0.0334(8) 0.0263(8) -0.0038(7) 0.0094(7) -0.0037(6)
    C4 0.0380(9) 0.0294(7) 0.0233(7) -0.0033(6) 0.0119(7) -0.0004(6)
    C5 0.0339(9) 0.0279(7) 0.0251(8) 0.0007(6) 0.0074(6) 0.0002(6)
    C6 0.0331(9) 0.0297(8) 0.0266(8) 0.0002(6) 0.0074(6) -0.0003(6)
    C14 0.0716(18) 0.102(2) 0.0639(17) -0.0019(16) -0.0163(13) 0.0314(15)
    C15 0.0388(9) 0.0335(8) 0.0240(8) 0.0044(7) 0.0051(7) -0.0013(6)
    C16 0.0959(18) 0.0337(9) 0.0369(10) -0.0012(10) 0.0196(11) -0.0053(8)
    C41 0.0396(9) 0.0275(7) 0.0288(8) -0.0036(7) 0.0108(7) -0.0002(6)
    C42 0.0474(12) 0.0697(13) 0.0400(10) 0.0058(10) 0.0181(9) 0.0166(9)
    C43 0.0406(12) 0.0861(17) 0.0623(14) 0.0084(11) 0.0188(10) 0.0201(12)
    C44 0.0436(11) 0.0487(11) 0.0469(11) 0.0012(9) 0.0017(9) 0.0111(9)
    C45 0.0548(12) 0.0399(9) 0.0329(9) 0.0014(9) 0.0090(8) 0.0082(8)
    C46 0.0454(10) 0.0330(8) 0.0314(9) 0.0005(7) 0.0139(7) 0.0022(7)
    C61 0.0613(12) 0.0324(8) 0.0360(9) -0.0030(8) 0.0188(9) 0.0029(7)
_geom_special_details
;
Bond distances, angles <i>etc</i>. have been calculated using the rounded
fractional coordinates. All su's are estimated from the variances of the
(full) variance-covariance matrix. The cell e.s.d.'s are taken into account in
the estimation of distances, angles and torsion angles
;
loop_
    _geom_bond_atom_site_label_1
    _geom_bond_atom_site_label_2
    _geom_bond_site_symmetry_1
    _geom_bond_site_symmetry_2
    _geom_bond_distance
    _geom_bond_publ_flag
    O2 C2 . . 1.235(2) no
    O15 C15 . . 1.228(2) no
    O44 C14 . . 1.422(3) no
    O44 C44 . . 1.371(3) no
    N1 C2 . . 1.373(2) no
    N1 C6 . . 1.382(2) no
    N3 C2 . . 1.328(2) no
    N3 C4 . . 1.461(2) no
    N1 H1 . . 0.91(2) no
    N3 H3 . . 0.89(2) no
    C4 C41 . . 1.518(2) no
    C4 C5 . . 1.520(2) no
    C5 C6 . . 1.354(2) no
    C5 C15 . . 1.460(2) no
    C6 C61 . . 1.501(2) no
    C15 C16 . . 1.492(2) no
    C41 C46 . . 1.374(2) no
    C41 C42 . . 1.386(3) no
    C42 C43 . . 1.374(3) no
    C43 C44 . . 1.380(3) no
    C44 C45 . . 1.370(3) no
    C45 C46 . . 1.390(3) no
    C4 H4 . . 0.9800 no
    C14 H14A . . 0.9600 no
    C14 H14B . . 0.9600 no
    C14 H14C . . 0.9600 no
    C16 H16A . . 0.9600 no
    C16 H16B . . 0.9600 no
    C16 H16C . . 0.9600 no
    C42 H42 . . 0.9300 no
    C43 H43 . . 0.9300 no
    C45 H45 . . 0.9300 no
    C46 H46 . . 0.9300 no
    C61 H61A . . 0.9600 no
    C61 H61B . . 0.9600 no
    C61 H61C . . 0.9600 no
loop_
    _geom_angle_atom_site_label_1
    _geom_angle_atom_site_label_2
    _geom_angle_atom_site_label_3
    _geom_angle_site_symmetry_1
    _geom_angle_site_symmetry_2
    _geom_angle_site_symmetry_3
    _geom_angle
    _geom_angle_publ_flag
    C14 O44 C44 . . . 116.75(19) no
    C2 N1 C6 . . . 123.82(14) no
    C2 N3 C4 . . . 125.54(14) no
    C2 N1 H1 . . . 114.8(15) no
    C6 N1 H1 . . . 118.3(15) no
    C2 N3 H3 . . . 115.7(13) no
    C4 N3 H3 . . . 118.6(13) no
    O2 C2 N3 . . . 123.64(16) no
    N1 C2 N3 . . . 116.24(14) no
    O2 C2 N1 . . . 120.11(15) no
    N3 C4 C5 . . . 110.63(13) no
    N3 C4 C41 . . . 112.17(13) no
    C5 C4 C41 . . . 112.06(13) no
    C4 C5 C15 . . . 113.35(13) no
    C6 C5 C15 . . . 127.23(14) no
    C4 C5 C6 . . . 119.42(14) no
    N1 C6 C5 . . . 119.61(14) no
    N1 C6 C61 . . . 111.81(14) no
    C5 C6 C61 . . . 128.58(14) no
    C5 C15 C16 . . . 123.96(15) no
    O15 C15 C5 . . . 118.45(14) no
    O15 C15 C16 . . . 117.59(15) no
    C4 C41 C46 . . . 119.88(16) no
    C42 C41 C46 . . . 117.89(16) no
    C4 C41 C42 . . . 122.22(15) no
    C41 C42 C43 . . . 120.97(19) no
    C42 C43 C44 . . . 120.4(2) no
    O44 C44 C43 . . . 115.9(2) no
    C43 C44 C45 . . . 119.5(2) no
    O44 C44 C45 . . . 124.64(18) no
    C44 C45 C46 . . . 119.62(17) no
    C41 C46 C45 . . . 121.59(18) no
    N3 C4 H4 . . . 107.00 no
    C5 C4 H4 . . . 107.00 no
    C41 C4 H4 . . . 107.00 no
    O44 C14 H14A . . . 109.00 no
    O44 C14 H14B . . . 109.00 no
    O44 C14 H14C . . . 109.00 no
    H14A C14 H14B . . . 109.00 no
    H14A C14 H14C . . . 109.00 no
    H14B C14 H14C . . . 109.00 no
    C15 C16 H16A . . . 109.00 no
    C15 C16 H16B . . . 109.00 no
    C15 C16 H16C . . . 109.00 no
    H16A C16 H16B . . . 109.00 no
    H16A C16 H16C . . . 109.00 no
    H16B C16 H16C . . . 109.00 no
    C41 C42 H42 . . . 119.00 no
    C43 C42 H42 . . . 120.00 no
    C42 C43 H43 . . . 120.00 no
    C44 C43 H43 . . . 120.00 no
    C44 C45 H45 . . . 120.00 no
    C46 C45 H45 . . . 120.00 no
    C41 C46 H46 . . . 119.00 no
    C45 C46 H46 . . . 119.00 no
    C6 C61 H61A . . . 109.00 no
    C6 C61 H61B . . . 109.00 no
    C6 C61 H61C . . . 109.00 no
    H61A C61 H61B . . . 109.00 no
    H61A C61 H61C . . . 109.00 no
    H61B C61 H61C . . . 109.00 no
loop_
    _geom_torsion_atom_site_label_1
    _geom_torsion_atom_site_label_2
    _geom_torsion_atom_site_label_3
    _geom_torsion_atom_site_label_4
    _geom_torsion_site_symmetry_1
    _geom_torsion_site_symmetry_2
    _geom_torsion_site_symmetry_3
    _geom_torsion_site_symmetry_4
    _geom_torsion
    _geom_torsion_publ_flag
    C14 O44 C44 C43 . . . . 165.7(2) no
    C14 O44 C44 C45 . . . . -15.5(3) no
    C6 N1 C2 O2 . . . . 166.26(17) no
    C6 N1 C2 N3 . . . . -12.6(3) no
    C2 N1 C6 C5 . . . . 12.8(3) no
    C2 N1 C6 C61 . . . . -168.20(17) no
    C4 N3 C2 O2 . . . . 174.99(17) no
    C4 N3 C2 N1 . . . . -6.2(3) no
    C2 N3 C4 C5 . . . . 21.4(2) no
    C2 N3 C4 C41 . . . . -104.54(19) no
    N3 C4 C5 C6 . . . . -20.2(2) no
    N3 C4 C5 C15 . . . . 159.41(15) no
    C41 C4 C5 C6 . . . . 105.84(17) no
    C41 C4 C5 C15 . . . . -74.59(18) no
    N3 C4 C41 C42 . . . . 61.2(2) no
    N3 C4 C41 C46 . . . . -120.13(16) no
    C5 C4 C41 C42 . . . . -64.0(2) no
    C5 C4 C41 C46 . . . . 114.72(17) no
    C4 C5 C6 N1 . . . . 5.3(3) no
    C4 C5 C6 C61 . . . . -173.60(17) no
    C15 C5 C6 N1 . . . . -174.25(17) no
    C15 C5 C6 C61 . . . . 6.9(3) no
    C4 C5 C15 O15 . . . . -1.7(2) no
    C4 C5 C15 C16 . . . . 179.10(18) no
    C6 C5 C15 O15 . . . . 177.84(18) no
    C6 C5 C15 C16 . . . . -1.4(3) no
    C4 C41 C42 C43 . . . . 178.86(19) no
    C46 C41 C42 C43 . . . . 0.2(3) no
    C4 C41 C46 C45 . . . . -177.71(15) no
    C42 C41 C46 C45 . . . . 1.0(3) no
    C41 C42 C43 C44 . . . . -1.5(4) no
    C42 C43 C44 O44 . . . . -179.4(2) no
    C42 C43 C44 C45 . . . . 1.7(3) no
    O44 C44 C45 C46 . . . . -179.37(19) no
    C43 C44 C45 C46 . . . . -0.5(3) no
    C44 C45 C46 C41 . . . . -0.9(3) no
loop_
    _geom_hbond_atom_site_label_D
    _geom_hbond_atom_site_label_H
    _geom_hbond_atom_site_label_A
    _geom_hbond_site_symmetry_A
    _geom_hbond_distance_DH
    _geom_hbond_distance_HA
    _geom_hbond_distance_DA
    _geom_hbond_angle_DHA
    _geom_hbond_publ_flag
    N1 H1 O15 4_574 0.91(2) 2.01(2) 2.9209(18) 172(2) yes
    N3 H3 O2 3_565 0.89(2) 2.04(2) 2.917(2) 170.3(19) yes
    C16 H16B O2 3_575 0.96 2.49 3.425(3) 165 yes
    C61 H61B O15 4_574 0.96 2.51 3.352(2) 146 yes
