# Supplementary material for: 5-Acetyl-4-(4-methoxy­phen­yl)-6-methyl-3,4-dihydro­pyrimidin-2(1H)-one
Source: Acta Crystallogr Sect E Struct Rep Online. 2008 Dec 6;65(Pt 1):o23. doi: 10.1107/S1600536808040270 (PMC2967942; doi:10.1107/S1600536808040270)
Supplement: Supplementary file 2 [file e-65-00o23-Isup2.hkl]

#
# h,k,l, Fc-squared, Fo-squared, sigma(Fo-squared) and status flag
#
data_I
_shelx_title ' uba1c in C 2/c  C14H16N2O3 Z=8'
_shelx_refln_list_code          4
_shelx_F_calc_maximum      321.36
_exptl_crystal_F_000      1104.00
_reflns_d_resolution_high  0.7698
 
loop_
 _symmetry_equiv_pos_as_xyz
 'x, y, z'
 '-x, y, -z+1/2'
 'x+1/2, y+1/2, z'
 '-x+1/2, y+1/2, -z+1/2'
 '-x, -y, -z'
 'x, -y, z-1/2'
 '-x+1/2, -y+1/2, -z'
 'x+1/2, -y+1/2, z-1/2'
 
_cell_length_a    23.7948
_cell_length_b     7.9905
_cell_length_c    14.4757
_cell_angle_alpha  90.000
_cell_angle_beta  108.305
_cell_angle_gamma  90.000
 
_shelx_F_squared_multiplier     1.000
 
loop_
 _refln_index_h
 _refln_index_k
 _refln_index_l
 _refln_F_squared_calc
 _refln_F_squared_meas
 _refln_F_squared_sigma
 _refln_observed_status
   2   0   0    14617.53       -0.76      0.76 o
   4   0   0     1423.12     1261.87     17.51 o
   6   0   0   103272.63    92729.92    908.43 o
   8   0   0    29069.52    28576.21    285.08 o
  10   0   0     1415.62     1572.53     28.63 o
  12   0   0      366.32      415.67     15.92 o
  14   0   0     2324.80     2328.98     45.24 o
  16   0   0      418.77      403.46     18.55 o
  18   0   0      774.05      757.08     25.81 o
  20   0   0     6357.63     6326.85    104.45 o
  22   0   0      231.56      215.14     21.92 o
  24   0   0      299.78      270.27     25.26 o
  26   0   0      427.25      372.79     45.78 o
  28   0   0       28.10       10.05     18.16 o
   1   1   0     6081.63     5439.33     80.69 o
   3   1   0     2047.24     1954.40     14.68 o
   5   1   0    27432.30    26436.90    189.02 o
   7   1   0    40577.71    39737.36    309.43 o
   9   1   0      190.71      162.75      5.71 o
  11   1   0     4012.90     4208.44     43.30 o
  13   1   0    15114.13    15237.24    146.10 o
  15   1   0     2790.70     2708.39     37.73 o
  17   1   0      666.39      623.94     17.13 o
  19   1   0      994.86     1004.49     22.75 o
  21   1   0       66.29       86.36     10.11 o
  23   1   0      215.04      250.72     16.33 o
  25   1   0       90.00       71.21     12.00 o
  27   1   0      134.62      147.92     17.30 o
   0   2   0     9451.42     9634.65    138.27 o
   2   2   0    20704.13    19961.24    156.82 o
   4   2   0     7131.91     6909.16     54.29 o
   6   2   0     4654.10     4732.56     39.39 o
   8   2   0      250.04      314.94      6.92 o
  10   2   0      601.42      586.13     10.48 o
  12   2   0     2045.37     2109.37     25.38 o
  14   2   0     4315.53     4324.66     46.45 o
  16   2   0     1072.88     1063.54     20.43 o
  18   2   0        2.93       -5.52      5.52 o
  20   2   0     1998.53     1993.90     36.26 o
  22   2   0       19.49        6.54      7.84 o
  24   2   0        0.40        0.35      9.15 o
  26   2   0      188.88      205.73     19.97 o
  28   2   0       36.66       19.70     14.82 o
   1   3   0    21356.54    21998.03    216.68 o
   3   3   0      440.26      490.52      6.75 o
   5   3   0        5.16       -0.93      1.79 o
   7   3   0     2876.66     2760.40     28.35 o
   9   3   0      732.98      661.25     11.16 o
  11   3   0     3264.68     3295.80     37.24 o
  13   3   0      116.11      147.26      7.11 o
  15   3   0        8.75       17.02      4.95 o
  17   3   0      313.41      339.97     14.22 o
  19   3   0      316.78      285.38     16.98 o
  21   3   0      152.18      162.98     13.43 o
  23   3   0      222.38      192.19     17.64 o
  25   3   0      301.29      266.09     22.79 o
  27   3   0       30.66       24.65     28.06 o
   0   4   0      227.48      272.69      8.55 o
   2   4   0      175.31      160.89      6.49 o
   4   4   0      164.72      149.94      5.81 o
   6   4   0     3255.17     3277.72     30.73 o
   8   4   0     2227.84     2222.27     29.96 o
  10   4   0        0.31        6.43      3.29 o
  12   4   0     1292.40     1258.06     20.32 o
  14   4   0     2854.59     2762.72     32.83 o
  16   4   0        9.43        3.71      5.79 o
  18   4   0        5.63        9.46      7.69 o
  20   4   0       35.12       20.68      9.06 o
  22   4   0        0.36       16.63      9.85 o
  24   4   0       56.59       56.09     13.33 o
  26   4   0        0.01        3.82     11.65 o
   1   5   0      561.74      486.75      9.39 o
   3   5   0        0.38       -0.20      2.79 o
   5   5   0       56.10       49.32      3.72 o
   7   5   0      623.55      605.98     11.21 o
   9   5   0      276.30      283.42      9.49 o
  11   5   0        6.26        8.97      4.33 o
  13   5   0      449.22      465.76     14.63 o
  15   5   0       16.53       10.63      7.43 o
  17   5   0       96.75       88.68     11.28 o
  19   5   0      125.20       97.65     12.83 o
  21   5   0       54.07       22.71     11.29 o
  23   5   0        0.23       -3.58      9.98 o
  25   5   0        1.23        5.39     11.94 o
   0   6   0      766.63      782.41     24.32 o
   2   6   0      114.47      123.01      5.45 o
   4   6   0      192.06      192.08      7.18 o
   6   6   0        8.40       13.13      3.91 o
   8   6   0       17.90       12.82      5.15 o
  10   6   0        9.13        4.79      5.15 o
  12   6   0       71.69       65.98     10.79 o
  14   6   0      157.57      133.96     12.12 o
  16   6   0        1.72        2.78      7.74 o
  18   6   0        0.04       -2.00     10.18 o
  20   6   0        0.47       10.43      9.76 o
  22   6   0       32.03       42.85     12.83 o
   1   7   0       13.06       31.16      4.49 o
   3   7   0       22.53       18.17      4.51 o
   5   7   0       21.50       25.79      4.61 o
   7   7   0      287.90      287.48      9.88 o
   9   7   0        3.91       11.81      5.43 o
  11   7   0       43.49       38.87      7.68 o
  13   7   0      123.70      117.91     11.43 o
  15   7   0        1.89        1.21      7.77 o
  17   7   0        2.35        8.86      9.26 o
  19   7   0       46.20       37.35     11.09 o
  21   7   0       16.07       10.68     12.99 o
   0   8   0      151.81      165.90      9.33 o
   2   8   0      395.28      401.98     11.28 o
   4   8   0       11.56       25.33      5.18 o
   6   8   0      279.21      290.78     10.54 o
   8   8   0       31.43       27.06      6.25 o
  10   8   0        0.09        4.71      6.44 o
  12   8   0        4.77       16.44      9.07 o
  14   8   0       37.47       17.28      8.44 o
  16   8   0        2.82        2.19      8.57 o
  18   8   0       33.09       36.02     10.81 o
   1   9   0       11.34        2.68      4.81 o
   3   9   0       53.80       59.82      7.20 o
   5   9   0       23.18       26.28      6.24 o
   7   9   0        0.20       10.79      5.85 o
   9   9   0       35.88       48.27      7.34 o
  11   9   0        0.82        4.19      7.42 o
  13   9   0        0.76        4.86      8.80 o
   0  10   0      434.65      504.24     22.26 o
   2  10   0       12.47       22.55      6.17 o
   4  10   0       30.90       44.74      7.45 o
   6  10   0       85.09       79.08     12.50 o
 -29   1   1       60.90       52.74     16.30 o
 -27   1   1        4.21       14.38     11.64 o
 -25   1   1        6.00       16.23      9.73 o
 -23   1   1       87.99       53.90     10.13 o
 -21   1   1      198.56      203.53     13.29 o
 -19   1   1       18.47       25.31      7.19 o
 -17   1   1     1940.23     2020.59     39.61 o
 -15   1   1      303.70      422.81     12.78 o
 -13   1   1      282.16      238.35     11.40 o
 -11   1   1       25.05       35.49      4.86 o
  -9   1   1     1474.46     1662.96     20.14 o
  -7   1   1    11488.08    11242.90     94.15 o
  -5   1   1    14974.42    14629.04     96.33 o
  -3   1   1    20586.03    20135.39    137.01 o
  -1   1   1     2280.39     2289.12     22.78 o
   1   1   1     8763.93     8374.91     59.58 o
   3   1   1      184.28      203.80      3.43 o
   5   1   1    29555.92    27971.76    200.19 o
   7   1   1     9041.07     8806.23     71.14 o
   9   1   1       20.81       16.46      3.24 o
  11   1   1     3616.88     3585.28     37.00 o
  13   1   1     1292.98     1185.99     20.98 o
  15   1   1        0.21       -4.23      4.23 o
  17   1   1     1310.30     1318.96     25.41 o
  19   1   1       68.18       54.92      8.08 o
  21   1   1      609.24      592.00     21.56 o
  23   1   1        0.04       13.67      8.57 o
  25   1   1        0.01       15.50     10.43 o
  27   1   1       51.13       52.98     14.10 o
 -28   2   1        0.97        2.76     13.90 o
 -26   2   1       34.76       31.00     12.60 o
 -24   2   1        5.88        9.45      8.90 o
 -22   2   1       44.91       33.46      8.65 o
 -20   2   1       14.16        3.71      7.11 o
 -18   2   1     4484.71     4410.42     53.83 o
 -16   2   1     1009.11      907.99     17.42 o
 -14   2   1       44.95       50.70      5.65 o
 -12   2   1     3672.34     3594.54     36.20 o
 -10   2   1      617.68      614.12     10.57 o
  -8   2   1     4263.04     4379.16     40.51 o
  -6   2   1      515.87      581.35      7.56 o
  -4   2   1    17314.66    16867.64    128.17 o
  -2   2   1     2008.00     2149.28     20.71 o
   0   2   1    24440.08    22749.05    237.35 o
   2   2   1     6501.50     6692.91     57.50 o
   4   2   1      828.01      785.73      8.78 o
   6   2   1      741.95      819.72     10.68 o
   8   2   1    11463.74    12022.59     98.58 o
  10   2   1     1824.30     1762.25     20.75 o
  12   2   1      832.30      701.64     13.69 o
  14   2   1     1305.79     1285.72     21.12 o
  16   2   1      377.63      435.45     13.80 o
  18   2   1      201.48      179.25     11.85 o
  20   2   1      864.16      941.72     24.05 o
  22   2   1      529.29      548.68     29.88 o
  24   2   1      210.85      213.88     17.59 o
  26   2   1       14.08       35.84     14.87 o
  28   2   1       87.17      125.12     31.89 o
 -27   3   1        0.03       16.80     14.96 o
 -25   3   1       51.10       30.70     13.22 o
 -23   3   1      453.62      458.35     22.12 o
 -21   3   1       29.52       21.95      8.78 o
 -19   3   1       28.37       25.23      7.30 o
 -17   3   1       71.91       78.42      8.41 o
 -15   3   1     1291.85     1234.14     21.01 o
 -13   3   1      366.78      312.88     12.05 o
 -11   3   1        2.85        1.94      3.67 o
  -9   3   1     1331.98     1457.41     17.90 o
  -7   3   1      440.09      420.40      9.17 o
  -5   3   1     2744.81     3055.61     27.01 o
  -3   3   1     3822.70     4409.35     39.33 o
  -1   3   1      718.93      848.13     11.65 o
   1   3   1      602.50      620.58      9.74 o
   3   3   1     1774.93     1646.25     19.82 o
   5   3   1     1916.81     1791.32     17.14 o
   7   3   1      512.46      602.80     10.19 o
   9   3   1     1008.86      995.15     14.46 o
  11   3   1        1.38        8.32      3.85 o
  13   3   1      417.28      513.48     12.95 o
  15   3   1      104.30      110.26      8.73 o
  17   3   1      253.40      252.09     13.68 o
  19   3   1       98.71      117.68     11.69 o
  21   3   1      168.94      169.37     14.08 o
  23   3   1        8.01        6.46     11.13 o
  25   3   1       91.20       70.58     15.73 o
  27   3   1       11.27       19.52     16.32 o
 -26   4   1        1.46       -4.37     11.67 o
 -24   4   1        8.53        3.70     10.08 o
 -22   4   1       31.05       39.73     11.41 o
 -20   4   1        8.84        4.75      7.86 o
 -18   4   1        0.51        1.19      5.99 o
 -16   4   1     1414.28     1375.68     24.87 o
 -14   4   1      774.62      782.34     15.35 o
 -12   4   1      152.67      190.81      8.27 o
 -10   4   1      168.17      161.77      6.43 o
  -8   4   1      185.06      187.14      5.99 o
  -6   4   1     3099.61     3286.65     29.70 o
  -4   4   1     1466.72     1614.82     20.72 o
  -2   4   1     1160.25     1201.34     13.72 o
   0   4   1      943.46     1017.80     16.35 o
   2   4   1     9999.37     9909.42     88.67 o
   4   4   1     1304.27     1133.98     13.70 o
   6   4   1     1795.22     1865.50     25.74 o
   8   4   1      339.12      271.73      6.82 o
  10   4   1       44.83       36.95      5.42 o
  12   4   1      437.43      471.68     11.31 o
  14   4   1        0.24        6.03      4.69 o
  16   4   1       49.26       54.08      7.76 o
  18   4   1       75.87       70.47     10.47 o
  20   4   1        3.22        6.02      8.53 o
  22   4   1       63.04       53.31     12.42 o
  24   4   1      313.22      375.55     26.51 o
  26   4   1       17.44       16.09     13.73 o
 -25   5   1       78.18       58.52     14.02 o
 -23   5   1      205.79      228.49     19.95 o
 -21   5   1       80.12       71.23     12.08 o
 -19   5   1        5.70        6.95      8.45 o
 -17   5   1       37.61       46.22      9.81 o
 -15   5   1       27.31       38.24      8.60 o
 -13   5   1      545.02      620.56     16.79 o
 -11   5   1      209.32      229.73      8.25 o
  -9   5   1       45.56       39.83      4.46 o
  -7   5   1      508.94      453.10      9.41 o
  -5   5   1      833.60      881.88     12.36 o
  -3   5   1      318.98      291.02      6.75 o
  -1   5   1       37.57       39.80      2.93 o
   1   5   1        0.31       -0.81      3.22 o
   3   5   1      219.92      236.55      6.54 o
   5   5   1      169.83      194.93      7.43 o
   7   5   1     5158.78     5055.78     49.98 o
   9   5   1      442.64      432.89     10.58 o
  11   5   1        1.66        6.04      4.42 o
  13   5   1      377.29      325.86     13.59 o
  15   5   1       70.70       68.04     10.09 o
  17   5   1        0.16        7.28      8.13 o
  19   5   1        1.30       -2.56      7.82 o
  21   5   1        0.00        1.83      9.80 o
  23   5   1       12.13        7.98     10.83 o
 -24   6   1       16.35       12.45     14.61 o
 -22   6   1       17.16       31.35     10.92 o
 -20   6   1       35.61       16.01      9.61 o
 -18   6   1       61.83       66.24     11.45 o
 -16   6   1      309.55      300.32     17.50 o
 -14   6   1      367.32      377.93     17.42 o
 -12   6   1       37.57       15.71      6.03 o
 -10   6   1      273.30      275.92     10.47 o
  -8   6   1       51.52       51.57      5.62 o
  -6   6   1      680.26      702.01     11.90 o
  -4   6   1      125.38      147.52      5.05 o
  -2   6   1        9.63        8.41      2.92 o
   0   6   1        7.58        6.58      2.81 o
   2   6   1      140.15      146.09      5.30 o
   4   6   1      804.90      868.42     13.66 o
   6   6   1       76.58       72.95      7.31 o
   8   6   1       41.30       38.73      5.45 o
  10   6   1       96.60      112.94      8.25 o
  12   6   1       27.31       31.82      7.41 o
  14   6   1      805.07      772.27     23.99 o
  16   6   1       35.27       43.54     10.80 o
  18   6   1        7.10        4.17      8.41 o
  20   6   1       13.68       -7.35      9.24 o
  22   6   1      100.84      109.14     20.64 o
 -21   7   1       16.49       12.52      9.69 o
 -19   7   1        2.70       11.47      9.88 o
 -17   7   1        0.14       14.11      8.75 o
 -15   7   1       77.82       81.90     10.99 o
 -13   7   1        6.55       12.41      7.39 o
 -11   7   1       27.04       32.40      6.75 o
  -9   7   1       13.66        9.91      5.55 o
  -7   7   1       59.46       43.52      5.64 o
  -5   7   1        2.28       -0.93      3.96 o
  -3   7   1        7.62       11.46      4.50 o
  -1   7   1      267.40      262.53      8.29 o
   1   7   1      211.08      243.70      7.48 o
   3   7   1      106.11      105.02      6.27 o
   5   7   1        6.27        3.63      4.28 o
   7   7   1       76.47       70.62      7.28 o
   9   7   1        5.23        5.43      5.58 o
  11   7   1        9.63        4.84      6.40 o
  13   7   1       79.44       93.03     11.17 o
  15   7   1       87.64       50.81      9.87 o
  17   7   1        0.01        6.31      8.62 o
  19   7   1       20.14       30.10     11.12 o
 -18   8   1       76.07       52.34     11.29 o
 -16   8   1       25.86       27.52      9.40 o
 -14   8   1        3.82        2.93      8.14 o
 -12   8   1      253.09      244.81     14.64 o
 -10   8   1       41.27       32.98      6.86 o
  -8   8   1       31.68       23.00      5.96 o
  -6   8   1      240.10      244.53      9.37 o
  -4   8   1       32.40       38.78      5.75 o
  -2   8   1        1.17        4.20      4.92 o
   0   8   1       63.52       65.86      6.50 o
   2   8   1       19.14       19.40      4.91 o
   4   8   1        5.44       10.67      5.23 o
   6   8   1        3.68        3.52      4.63 o
   8   8   1       11.18       13.84      6.04 o
  10   8   1       12.14       19.62      7.13 o
  12   8   1       15.89       11.79      8.00 o
  14   8   1       67.70       45.93     10.35 o
  16   8   1        1.86       18.11      9.41 o
 -13   9   1       13.10       18.43      8.50 o
 -11   9   1       12.03        4.96      7.66 o
  -9   9   1        9.02       19.71      9.75 o
  -7   9   1       78.92       85.68      8.78 o
  -5   9   1       40.70       29.81      6.88 o
  -3   9   1        7.47        3.10      4.74 o
  -1   9   1        3.60        1.67      5.71 o
   1   9   1        9.93       17.82      7.52 o
   3   9   1       12.80       29.26      5.60 o
   5   9   1       49.21       70.14      6.69 o
   7   9   1        7.20       14.61      6.03 o
   9   9   1      111.18      123.96      9.90 o
  11   9   1       71.40       74.07     10.06 o
  13   9   1       32.92       34.61      9.16 o
  -6  10   1       19.18       22.85      8.95 o
  -4  10   1        2.17        8.11      6.66 o
  -2  10   1        3.40       21.15      7.07 o
   0  10   1       40.88       29.53      8.02 o
   2  10   1       89.92      107.22     13.16 o
   4  10   1       12.75       37.19      9.29 o
   6  10   1        0.24       -0.45     10.73 o
 -28   0   2        1.41       14.71     15.50 o
 -26   0   2       22.53       22.76     15.07 o
 -24   0   2       46.51       24.85     14.52 o
 -22   0   2     1227.51     1331.78     41.29 o
 -20   0   2      221.00      199.11     16.36 o
 -18   0   2        2.75       10.69      8.43 o
 -16   0   2     1227.41     1272.22     31.67 o
 -14   0   2      654.48      528.89     24.64 o
 -12   0   2     2613.89     2309.23     41.96 o
 -10   0   2     9744.47    10514.89    123.99 o
  -8   0   2      294.06      433.97     10.28 o
  -6   0   2       50.87       56.53      3.80 o
  -4   0   2    80729.80    76102.38    744.18 o
  -2   0   2        1.20        0.76      1.31 o
   0   0   2      276.48      267.18      5.12 o
   2   0   2       28.03       36.43      4.11 o
   4   0   2       87.25      111.44      5.33 o
   6   0   2       18.18       55.20      4.64 o
   8   0   2       20.94       47.66      7.19 o
  10   0   2     1008.05     1066.59     22.94 o
  12   0   2      739.41      686.24     20.83 o
  14   0   2      571.35      649.00     21.54 o
  16   0   2     3555.69     3532.07     68.74 o
  18   0   2      203.29      189.32     15.73 o
  20   0   2     1565.21     1504.91     44.59 o
  22   0   2      161.79      166.49     20.17 o
  24   0   2        0.03        8.78     14.32 o
  26   0   2       85.25       69.76     22.85 o
 -29   1   2       25.03       37.55     14.62 o
 -27   1   2       61.60       59.95     13.77 o
 -25   1   2      142.60      147.26     21.12 o
 -23   1   2        9.41        8.61      9.20 o
 -21   1   2     1145.89     1142.56     26.34 o
 -19   1   2      340.60      316.88     13.09 o
 -17   1   2        0.19       -4.84      4.84 o
 -15   1   2      111.43      153.30      8.74 o
 -13   1   2     1475.70     1364.16     31.45 o
 -11   1   2       41.43       49.29      4.17 o
  -9   1   2    11905.48    11720.80    102.83 o
  -7   1   2     5844.03     5290.05     44.35 o
  -5   1   2     1798.59     1839.43     15.50 o
  -3   1   2    12810.95    12643.99     87.00 o
  -1   1   2    11080.15    10741.99     74.24 o
   1   1   2    21915.24    21962.99    153.97 o
   3   1   2    12153.60    11995.83     87.65 o
   5   1   2      284.11      288.10      5.57 o
   7   1   2      294.63      294.02      6.93 o
   9   1   2    11756.14    11825.82    101.64 o
  11   1   2     1199.04     1335.37     19.29 o
  13   1   2       20.58       28.32      5.27 o
  15   1   2     2063.71     2153.96     30.39 o
  17   1   2      454.49      479.36     15.23 o
  19   1   2      158.41      185.33     11.92 o
  21   1   2      566.22      520.74     21.04 o
  23   1   2      179.88      202.00     16.31 o
  25   1   2       25.15       31.68     11.61 o
  27   1   2       31.18       20.46     13.12 o
 -28   2   2       18.71       73.38     15.13 o
 -26   2   2       48.92       38.08     12.95 o
 -24   2   2       65.91       76.92     11.52 o
 -22   2   2        3.85        0.50      7.55 o
 -20   2   2     1289.79     1333.03     28.19 o
 -18   2   2       56.33       63.52      7.73 o
 -16   2   2       81.16       63.20      6.20 o
 -14   2   2      117.74       98.80      6.62 o
 -12   2   2      770.72      652.75     11.79 o
 -10   2   2     1401.81     1269.09     16.19 o
  -8   2   2      290.41      316.17      7.34 o
  -6   2   2     1854.36     1782.25     17.89 o
  -4   2   2       21.20       19.22      1.82 o
  -2   2   2    24835.95    23982.55    192.66 o
   0   2   2     4123.80     4197.41     38.00 o
   2   2   2      616.44      609.19      7.37 o
   4   2   2       58.55       64.32      3.34 o
   6   2   2     4783.64     4999.94     43.85 o
   8   2   2     2802.65     2748.93     28.90 o
  10   2   2      337.57      289.09      8.99 o
  12   2   2      412.66      411.28     10.89 o
  14   2   2      422.84      397.52     12.66 o
  16   2   2     1010.39      999.29     21.48 o
  18   2   2      141.70      205.94     12.48 o
  20   2   2        1.11        3.15      7.62 o
  22   2   2       30.27       40.14     10.46 o
  24   2   2       25.99       42.12     11.61 o
  26   2   2       97.46       88.83     23.18 o
 -27   3   2       40.70       45.71     17.45 o
 -25   3   2        4.11        6.45     10.78 o
 -23   3   2       78.23       57.53     10.86 o
 -21   3   2      102.65      105.54     11.53 o
 -19   3   2      253.88      259.03     13.60 o
 -17   3   2     1355.50     1281.21     25.32 o
 -15   3   2      335.90      359.09     11.17 o
 -13   3   2      195.37      190.76      7.81 o
 -11   3   2     6513.97     6558.12     60.52 o
  -9   3   2       36.86       41.64      5.07 o
  -7   3   2      506.64      500.08     10.95 o
  -5   3   2    10215.01    10818.97     89.30 o
  -3   3   2      398.82      519.83      8.07 o
  -1   3   2     1022.75     1105.71     18.45 o
   1   3   2     6479.16     6810.70     68.03 o
   3   3   2     9927.68     9509.02     85.32 o
   5   3   2     3909.98     4106.44     36.26 o
   7   3   2      726.93      793.51     11.94 o
   9   3   2      389.94      437.05      9.50 o
  11   3   2     1373.93     1361.06     18.72 o
  13   3   2      152.36      172.93      8.07 o
  15   3   2      754.85      775.54     17.05 o
  17   3   2        0.26       -6.11      6.11 o
  19   3   2      239.05      244.42     15.34 o
  21   3   2     1172.03     1216.43     33.03 o
  23   3   2        0.77       -9.57      9.57 o
  25   3   2      105.11      110.81     21.61 o
 -26   4   2        3.96       -9.16     11.80 o
 -24   4   2       16.72        5.42     10.74 o
 -22   4   2       21.99       14.35      9.83 o
 -20   4   2       44.20       45.92      9.71 o
 -18   4   2     1033.58     1100.05     25.47 o
 -16   4   2        8.72       -5.18      5.18 o
 -14   4   2      142.80      145.45      7.68 o
 -12   4   2      397.24      405.91     11.26 o
 -10   4   2      574.54      655.61     12.10 o
  -8   4   2     2256.43     2258.03     23.72 o
  -6   4   2     2678.82     2767.10     32.47 o
  -4   4   2     1601.33     1810.58     18.60 o
  -2   4   2     5623.97     5638.52     60.58 o
   0   4   2     2890.50     3303.64     38.11 o
   2   4   2    12228.33    12417.87    133.86 o
   4   4   2       12.29        9.02      3.01 o
   6   4   2     2829.01     2737.39     28.79 o
   8   4   2     1769.08     1874.99     22.05 o
  10   4   2      262.47      278.80      9.41 o
  12   4   2      659.60      667.40     13.54 o
  14   4   2       86.19       66.17      7.29 o
  16   4   2      109.31      106.41     10.56 o
  18   4   2      142.63      177.92     14.38 o
  20   4   2        5.19       -2.32      8.87 o
  22   4   2      468.94      443.10     33.78 o
  24   4   2      124.33      130.78     18.58 o
 -25   5   2       64.13       71.61     15.17 o
 -23   5   2       95.32      124.11     15.38 o
 -21   5   2        2.36       -4.19      7.74 o
 -19   5   2      147.14      146.49     13.92 o
 -17   5   2       24.31       24.70      9.36 o
 -15   5   2        3.11        2.58      7.23 o
 -13   5   2       12.24       18.62      5.69 o
 -11   5   2        3.46        0.44      3.57 o
  -9   5   2       70.34       71.82      5.17 o
  -7   5   2      110.89      111.51      5.43 o
  -5   5   2       15.49       15.01      3.60 o
  -3   5   2     1745.33     1848.01     21.57 o
  -1   5   2      718.97      750.57     16.18 o
   1   5   2       17.70       19.45      4.94 o
   3   5   2      109.77      129.99      6.10 o
   5   5   2      688.08      677.74     12.32 o
   7   5   2     1597.88     1569.43     19.78 o
   9   5   2     1007.89      996.11     18.22 o
  11   5   2       54.46       59.82      6.59 o
  13   5   2      234.64      219.41     12.20 o
  15   5   2      540.74      543.21     21.55 o
  17   5   2       49.92       60.32     10.86 o
  19   5   2       37.32       36.48     10.87 o
  21   5   2       21.68       20.64     11.34 o
  23   5   2        0.69       -8.07     11.34 o
 -24   6   2       46.49       30.05     12.15 o
 -22   6   2        2.26        8.20      9.86 o
 -20   6   2       80.49       67.59     11.88 o
 -18   6   2      670.43      678.03     25.36 o
 -16   6   2     1206.59     1193.81     31.14 o
 -14   6   2      346.03      352.53     16.84 o
 -12   6   2      732.35      626.06     17.30 o
 -10   6   2      538.88      488.04     13.18 o
  -8   6   2       26.60       24.51      4.85 o
  -6   6   2     1308.22     1231.84     16.79 o
  -4   6   2       56.51       53.59      4.38 o
  -2   6   2      409.46      424.14      9.66 o
   0   6   2      635.38      613.13     15.06 o
   2   6   2       85.18       89.69     10.61 o
   4   6   2      226.79      235.93     10.96 o
   6   6   2     1485.89     1424.70     20.28 o
   8   6   2      281.33      284.45     10.41 o
  10   6   2        4.32        1.17      5.66 o
  12   6   2        7.55       15.36      7.05 o
  14   6   2      101.53      106.14     11.71 o
  16   6   2        0.01        1.97      8.00 o
  18   6   2       34.93       21.35      9.94 o
  20   6   2       93.42       77.86     13.76 o
  22   6   2       39.20       50.96     12.75 o
 -21   7   2        5.60       16.63     10.67 o
 -19   7   2      150.94      154.85     15.43 o
 -17   7   2        1.71        1.14      8.47 o
 -15   7   2       10.38       21.60      8.91 o
 -13   7   2      398.22      331.36     16.28 o
 -11   7   2     1433.55     1394.92     26.57 o
  -9   7   2        4.50        1.94      4.85 o
  -7   7   2     1123.28      910.50     16.26 o
  -5   7   2     1167.92     1028.02     16.46 o
  -3   7   2       69.00       59.33      6.08 o
  -1   7   2      674.42      583.67     16.36 o
   1   7   2     1295.20     1145.18     40.47 o
   3   7   2       51.25       51.81      5.23 o
   5   7   2      288.23      283.86     10.79 o
   7   7   2       62.32       51.65      6.05 o
   9   7   2      235.04      247.42     11.91 o
  11   7   2       12.01        6.62      6.75 o
  13   7   2       18.60       16.60      8.53 o
  15   7   2        0.16        7.26      8.18 o
  17   7   2        2.64        3.70      8.69 o
  19   7   2        5.74       -0.93      9.70 o
 -18   8   2       93.77      120.57     13.89 o
 -16   8   2       12.71       20.36      9.07 o
 -14   8   2       79.98       80.16     10.70 o
 -12   8   2        0.02        6.34      7.24 o
 -10   8   2       17.48       32.37      6.55 o
  -8   8   2        4.04        6.38      5.29 o
  -6   8   2       54.36       50.86      6.06 o
  -4   8   2      407.93      415.05     13.71 o
  -2   8   2        1.18        5.21      5.22 o
   0   8   2       78.07       47.80      8.72 o
   2   8   2      123.68      124.22     12.01 o
   4   8   2       90.78       89.48      7.61 o
   6   8   2       35.95       21.59      5.63 o
   8   8   2       52.05       47.25      8.21 o
  10   8   2      248.57      259.67     13.29 o
  12   8   2       21.81       36.59     10.87 o
  14   8   2       10.68        8.09      8.57 o
  16   8   2        0.21        0.96     11.35 o
 -13   9   2       30.39       30.59     10.34 o
 -11   9   2      190.40      222.42     13.70 o
  -9   9   2       90.45       77.57     11.76 o
  -7   9   2        0.91        2.76      5.83 o
  -5   9   2       43.49       32.33      5.84 o
  -3   9   2       23.42       11.73      5.54 o
  -1   9   2      101.36       90.71     17.01 o
   1   9   2       12.90       12.51      7.50 o
   3   9   2       14.56       15.71      9.93 o
   5   9   2        3.05        0.67      5.74 o
   7   9   2       48.07       46.04      7.04 o
   9   9   2      175.65      192.82     13.68 o
  11   9   2       10.12        1.10      9.04 o
  -6  10   2       61.04       73.15      9.13 o
  -4  10   2      214.90      207.15     13.06 o
  -2  10   2        0.10        1.78      7.26 o
   0  10   2       25.94       19.41      8.86 o
   2  10   2      196.35      231.25     18.73 o
   4  10   2      216.73      178.41     18.86 o
 -29   1   3       51.87       77.79     25.07 o
 -27   1   3      138.63      167.60     22.52 o
 -25   1   3        1.28       20.13      9.43 o
 -23   1   3       25.63       28.20     10.85 o
 -21   1   3      581.54      609.74     20.14 o
 -19   1   3        2.10       -5.47      5.47 o
 -17   1   3        7.78        1.59      5.08 o
 -15   1   3      131.44      144.43      8.03 o
 -13   1   3     2999.83     2919.95     35.84 o
 -11   1   3      147.17      240.06      7.21 o
  -9   1   3     2749.80     2977.95     29.91 o
  -7   1   3     1459.58     1312.68     14.57 o
  -5   1   3     3498.18     3466.04     28.25 o
  -3   1   3     1532.08     1565.87     13.02 o
  -1   1   3     1570.95     1628.74     13.85 o
   1   1   3      767.09      770.33      8.08 o
   3   1   3      862.50      817.17      8.84 o
   5   1   3      181.31      208.86      5.35 o
   7   1   3     1799.86     2104.36     23.36 o
   9   1   3      108.49       86.16      5.53 o
  11   1   3      238.21      235.35      9.09 o
  13   1   3        6.18        0.13      4.61 o
  15   1   3        4.42        1.37      5.00 o
  17   1   3      253.75      266.16     13.02 o
  19   1   3       32.24       29.19      8.85 o
  21   1   3       18.81        6.90      8.41 o
  23   1   3       25.96       17.31     10.50 o
  25   1   3       70.74       68.04     13.87 o
  27   1   3       97.50      154.25     40.28 o
 -28   2   3       44.03       37.83     14.46 o
 -26   2   3      124.87       96.35     15.68 o
 -24   2   3       72.13       75.04     13.42 o
 -22   2   3       53.54       63.81      9.85 o
 -20   2   3      804.76      824.98     22.02 o
 -18   2   3      410.81      380.02     13.43 o
 -16   2   3      347.46      274.15     10.16 o
 -14   2   3       61.62       76.23      6.15 o
 -12   2   3      210.43      150.35      7.24 o
 -10   2   3     3018.96     3073.88     30.66 o
  -8   2   3        0.55        1.53      2.36 o
  -6   2   3      490.48      461.74      7.54 o
  -4   2   3      751.56      761.06      8.58 o
  -2   2   3     1725.92     2086.44     18.88 o
   0   2   3     1069.57     1137.57     11.66 o
   2   2   3     1372.04     1240.92     12.44 o
   4   2   3       97.56      135.21      4.92 o
   6   2   3      220.57      197.04      5.91 o
   8   2   3      415.22      451.87      9.91 o
  10   2   3     1398.73     1420.09     23.99 o
  12   2   3       51.74       31.22      5.13 o
  14   2   3       98.15      121.95      8.41 o
  16   2   3      142.45      144.75     10.25 o
  18   2   3       47.42       54.75      8.67 o
  20   2   3      466.75      522.69     29.47 o
  22   2   3        7.39       10.11      9.46 o
  24   2   3        1.46       13.36     11.31 o
  26   2   3       23.33       29.86     15.82 o
 -29   3   3        6.09      -16.94     32.00 o
 -27   3   3       31.29       39.00     16.10 o
 -25   3   3      217.35      183.57     17.41 o
 -23   3   3        6.18        0.49      8.56 o
 -21   3   3       27.60       19.21      8.31 o
 -19   3   3     1214.50     1225.80     33.64 o
 -17   3   3      222.73      232.70     11.50 o
 -15   3   3        0.86       -0.74      4.28 o
 -13   3   3     2135.26     2182.09     32.18 o
 -11   3   3       90.34      100.50      5.96 o
  -9   3   3       62.16       71.24      4.40 o
  -7   3   3      121.54       90.96      4.51 o
  -5   3   3     1196.40     1305.60     14.45 o
  -3   3   3      669.17      776.51     10.10 o
  -1   3   3     3572.95     3546.07     33.33 o
   1   3   3     3221.39     3011.86     31.62 o
   3   3   3     1082.83     1120.59     13.58 o
   5   3   3      889.55      851.63     11.01 o
   7   3   3      448.27      468.95      9.91 o
   9   3   3       36.01       36.42      4.53 o
  11   3   3       92.37      116.16      6.75 o
  13   3   3       13.88       18.07      4.96 o
  15   3   3      310.35      278.77     12.58 o
  17   3   3      211.35      200.78     13.30 o
  19   3   3      150.48      191.63     15.28 o
  21   3   3      205.53      190.59     22.98 o
  23   3   3        2.77       11.19     11.54 o
  25   3   3       29.76       37.01     15.69 o
 -26   4   3       31.56        8.02     12.16 o
 -24   4   3       39.52       47.13     12.26 o
 -22   4   3       43.96       24.76     10.47 o
 -20   4   3      127.27      108.18     11.28 o
 -18   4   3       46.70       44.22      8.24 o
 -16   4   3        0.18        2.11      5.01 o
 -14   4   3      792.53      770.10     14.70 o
 -12   4   3        2.74        1.52      3.66 o
 -10   4   3      509.48      484.79     10.75 o
  -8   4   3      492.01      583.45      9.70 o
  -6   4   3     3386.00     3287.05     33.37 o
  -4   4   3       93.45      123.01      5.03 o
  -2   4   3     1797.72     1826.09     23.72 o
   0   4   3       11.93        9.88      3.74 o
   2   4   3     1597.40     1620.21     19.60 o
   4   4   3     1228.95     1296.43     17.23 o
   6   4   3     1875.23     1808.21     21.70 o
   8   4   3       67.18       56.89      4.70 o
  10   4   3       11.16       15.63      4.21 o
  12   4   3        8.81        5.42      4.75 o
  14   4   3        1.19        5.12      6.28 o
  16   4   3      393.34      348.61     16.48 o
  18   4   3      398.27      326.55     18.68 o
  20   4   3      203.31      268.89     18.65 o
  22   4   3      331.20      320.26     24.39 o
  24   4   3       30.62       31.13     14.48 o
 -25   5   3       50.83       60.01     14.09 o
 -23   5   3       74.14       39.98     18.80 o
 -21   5   3      158.51      126.99     14.86 o
 -19   5   3      118.94      156.43     14.43 o
 -17   5   3      818.31      827.04     25.51 o
 -15   5   3      301.79      366.70     15.82 o
 -13   5   3      114.00      126.69      8.49 o
 -11   5   3      136.92      123.24      6.73 o
  -9   5   3        6.49        2.83      3.45 o
  -7   5   3      193.22      213.65      6.42 o
  -5   5   3       20.67       11.30      3.06 o
  -3   5   3       41.68       37.35      4.04 o
  -1   5   3     1506.30     1554.18     27.03 o
   1   5   3     2587.07     2508.94     42.29 o
   3   5   3     5409.38     5325.31     58.96 o
   5   5   3      261.36      283.09      6.82 o
   7   5   3       59.30       48.33      4.71 o
   9   5   3      533.20      505.58     12.45 o
  11   5   3     1620.72     1502.32     26.60 o
  13   5   3      470.57      428.72     16.23 o
  15   5   3      404.42      352.35     18.70 o
  17   5   3      811.66      750.19     27.31 o
  19   5   3      486.32      475.46     28.21 o
  21   5   3      121.03      122.47     16.33 o
  23   5   3      471.83      506.37     30.69 o
 -24   6   3       22.93       17.45     10.74 o
 -22   6   3        0.60       12.99     10.19 o
 -20   6   3        4.58       -5.42      8.35 o
 -18   6   3       70.23       66.05     12.88 o
 -16   6   3      215.25      225.36     15.69 o
 -14   6   3      166.75      216.00     13.95 o
 -12   6   3        1.15       -1.53      5.13 o
 -10   6   3       73.75       80.42      6.71 o
  -8   6   3       59.51       63.97      5.89 o
  -6   6   3      196.94      204.77      7.68 o
  -4   6   3       82.74       82.69      5.01 o
  -2   6   3       96.95       90.03      8.14 o
   0   6   3        2.22       -0.63      5.62 o
   2   6   3       17.24        5.90      6.63 o
   4   6   3     1770.12     1762.06     24.85 o
   6   6   3     2564.96     2534.60     38.70 o
   8   6   3        5.89        9.27      5.05 o
  10   6   3     1537.28     1545.54     30.01 o
  12   6   3      752.99      730.51     23.21 o
  14   6   3      144.86      144.76     15.21 o
  16   6   3        5.76        5.82      8.11 o
  18   6   3       96.45       94.89     13.59 o
  20   6   3        0.99       -0.78     10.41 o
 -21   7   3       20.53       16.44     11.73 o
 -19   7   3       79.53       76.89     12.57 o
 -17   7   3       52.88       24.60      9.51 o
 -15   7   3      136.03      137.11     12.60 o
 -13   7   3      347.85      409.72     17.71 o
 -11   7   3        1.71        8.44      5.66 o
  -9   7   3      151.77      170.54      9.27 o
  -7   7   3      725.27      815.59     16.04 o
  -5   7   3       52.93       37.95      5.69 o
  -3   7   3      495.16      550.01     19.39 o
  -1   7   3      209.22      230.79     14.76 o
   1   7   3      260.16      260.91     15.40 o
   3   7   3       75.54       58.32      9.76 o
   5   7   3      640.31      588.08     15.36 o
   7   7   3      282.32      288.79     10.80 o
   9   7   3      399.50      404.59     14.91 o
  11   7   3      378.08      373.49     15.94 o
  13   7   3        7.22        3.58      8.19 o
  15   7   3       22.30       24.11     10.07 o
  17   7   3       35.20       30.66     11.13 o
  19   7   3        5.22        3.48     10.26 o
 -18   8   3      116.21      113.60     14.18 o
 -16   8   3      143.35      147.00     13.77 o
 -14   8   3      211.13      215.07     14.89 o
 -12   8   3      392.59      396.17     17.27 o
 -10   8   3       50.52       64.86      8.46 o
  -8   8   3       10.53       21.34      5.81 o
  -6   8   3      132.48      145.73      8.01 o
  -4   8   3      392.29      328.73     13.13 o
  -2   8   3      105.46       77.97     10.19 o
   0   8   3       41.03       27.12      9.01 o
   2   8   3       76.33       44.94      9.60 o
   4   8   3       41.69       39.47     14.11 o
   6   8   3      281.09      255.86     15.16 o
   8   8   3       39.08       36.43      7.00 o
  10   8   3        8.98       -6.62      6.62 o
  12   8   3       10.64        7.94      8.50 o
  14   8   3        0.57        3.76      8.60 o
  16   8   3       31.44       20.85     10.34 o
 -13   9   3       43.07       56.88     10.73 o
 -11   9   3        0.64       -6.79      6.79 o
  -9   9   3       73.80       87.34      9.99 o
  -7   9   3        5.80        7.45      5.65 o
  -5   9   3       57.26       55.84      6.97 o
  -3   9   3       82.91       63.71     11.75 o
  -1   9   3        0.03        9.83     10.96 o
   1   9   3       67.02       60.41     12.25 o
   3   9   3       23.82       24.09     14.03 o
   5   9   3       48.82       70.82     13.99 o
   7   9   3      143.78      165.85     11.74 o
   9   9   3       11.11        5.14      8.59 o
  11   9   3        0.03       24.22      8.84 o
  -6  10   3       31.08       65.36     20.01 o
  -4  10   3        0.24       16.27     10.93 o
  -2  10   3       96.86      100.57     16.04 o
   0  10   3       52.34       69.37     11.86 o
   2  10   3      113.24      159.08     17.90 o
   4  10   3       71.72       21.33     33.20 o
 -30   0   4      146.97      138.73     26.71 o
 -28   0   4      180.54      240.83     27.06 o
 -26   0   4       59.42       72.43     17.47 o
 -24   0   4      182.11      192.91     21.76 o
 -22   0   4       79.44       67.99     12.61 o
 -20   0   4      172.19      190.95     15.83 o
 -18   0   4        7.31       19.25      8.44 o
 -16   0   4       74.74       83.37     10.68 o
 -14   0   4      183.27      172.81     12.09 o
 -12   0   4        8.85       16.56      6.18 o
 -10   0   4     3321.38     3441.76     47.40 o
  -8   0   4    20529.16    19681.25    209.33 o
  -6   0   4    14892.83    14642.56    148.99 o
  -4   0   4       98.32       67.66      4.26 o
  -2   0   4     4223.74     3854.10     40.64 o
   0   0   4    12276.12    11808.38    127.26 o
   2   0   4       97.22      115.43      5.84 o
   4   0   4     8638.04     8443.76    106.95 o
   6   0   4      874.06      613.14     14.69 o
   8   0   4     3338.75     3725.51     55.58 o
  10   0   4      293.95      448.99     16.11 o
  12   0   4     1749.25     1661.51     48.77 o
  14   0   4       53.40       65.44      9.98 o
  16   0   4      118.83      141.50     13.96 o
  18   0   4       14.07       19.34     11.83 o
  20   0   4        8.68        1.74     13.36 o
  22   0   4       34.33       37.26     14.68 o
  24   0   4       22.95       19.14     17.35 o
  26   0   4       64.01       61.21     28.37 o
 -29   1   4       11.82       19.06     13.53 o
 -27   1   4        1.00        3.96      9.80 o
 -25   1   4        1.09        8.06      8.86 o
 -23   1   4        4.21       10.52      7.83 o
 -21   1   4      279.91      288.05     14.95 o
 -19   1   4        3.32        6.61      6.00 o
 -17   1   4       39.05       31.03      6.05 o
 -15   1   4       12.24       12.68      4.70 o
 -13   1   4     2500.75     2968.14     36.38 o
 -11   1   4     2073.49     2217.07     26.12 o
  -9   1   4       58.44       58.98      4.07 o
  -7   1   4      219.25      207.92      5.59 o
  -5   1   4      764.80      830.00      9.87 o
  -3   1   4     2582.30     2586.06     21.60 o
  -1   1   4     9038.88     8899.09     63.41 o
   1   1   4       83.71       85.98      3.83 o
   3   1   4     3163.43     3442.80     31.22 o
   5   1   4      428.19      325.51      7.59 o
   7   1   4     4406.96     4503.45     45.03 o
   9   1   4     1243.82     1196.98     17.97 o
  11   1   4      140.37       83.86      6.92 o
  13   1   4       32.90       15.75      5.16 o
  15   1   4      253.18      288.06     12.16 o
  17   1   4        2.86       -0.88      6.09 o
  19   1   4        9.35        4.87      7.89 o
  21   1   4        4.93        6.54      8.83 o
  23   1   4        6.67       17.04     10.85 o
  25   1   4        0.24      -10.71     10.71 o
 -28   2   4       23.23       52.09     16.32 o
 -26   2   4       37.13       38.19     13.28 o
 -24   2   4      179.87      185.71     14.16 o
 -22   2   4       45.87       42.77      8.80 o
 -20   2   4      193.16      180.73     12.30 o
 -18   2   4      300.00      328.04     12.69 o
 -16   2   4      293.67      281.39     10.38 o
 -14   2   4      225.69      225.55      8.14 o
 -12   2   4     2614.22     2641.79     29.03 o
 -10   2   4      892.86      969.72     13.98 o
  -8   2   4      523.64      524.87      9.07 o
  -6   2   4     3152.49     3324.83     29.74 o
  -4   2   4     9403.13     9936.90     81.02 o
  -2   2   4       93.84      115.07      3.35 o
   0   2   4     8431.51     8770.30     71.98 o
   2   2   4     2212.91     2206.29     25.17 o
   4   2   4      105.67      106.69      4.64 o
   6   2   4       71.95      110.52      5.38 o
   8   2   4     2127.64     2226.98     31.42 o
  10   2   4      137.40      170.30      8.15 o
  12   2   4      562.26      595.01     14.34 o
  14   2   4        2.09        3.42      5.26 o
  16   2   4      269.62      287.67     14.05 o
  18   2   4      624.40      590.22     21.10 o
  20   2   4        0.14        3.19      8.35 o
  22   2   4       28.29       31.54     11.16 o
  24   2   4        0.13       -3.18     13.63 o
 -29   3   4        0.46       -8.57     16.17 o
 -27   3   4       53.25       40.70     16.74 o
 -25   3   4       51.06       43.57     12.58 o
 -23   3   4       27.75       31.47     10.37 o
 -21   3   4      177.59      181.60     13.77 o
 -19   3   4      508.66      548.26     20.05 o
 -17   3   4     1032.48     1094.13     22.93 o
 -15   3   4       76.49      121.88      7.38 o
 -13   3   4     1607.57     1683.22     20.88 o
 -11   3   4     3093.97     3139.88     31.25 o
  -9   3   4        0.39        2.13      2.80 o
  -7   3   4      183.64      212.33      5.38 o
  -5   3   4     8504.89     9028.56     72.34 o
  -3   3   4      768.43      803.34     10.69 o
  -1   3   4       99.32       70.23      3.76 o
   1   3   4     3444.81     3885.32     39.10 o
   3   3   4     3986.70     3863.33     35.40 o
   5   3   4       93.65       78.86      4.45 o
   7   3   4      604.99      607.08     11.65 o
   9   3   4      456.52      499.44     11.17 o
  11   3   4       42.35       51.85      5.54 o
  13   3   4      430.59      428.36     12.69 o
  15   3   4       24.52       18.56      6.62 o
  17   3   4      281.83      278.29     17.87 o
  19   3   4       50.04       51.79     10.35 o
  21   3   4        0.15       22.51     11.70 o
  23   3   4       25.51       23.16     13.93 o
  25   3   4       42.18       50.02     16.95 o
 -28   4   4       12.35       39.18     16.65 o
 -26   4   4        1.95        3.38     11.40 o
 -24   4   4        2.02       10.06     10.04 o
 -22   4   4       22.63       14.61      9.84 o
 -20   4   4        1.32       17.81      7.98 o
 -18   4   4        0.04       10.07      6.68 o
 -16   4   4      144.72      115.25      8.16 o
 -14   4   4        0.02        5.27      4.09 o
 -12   4   4      819.03      801.79     13.52 o
 -10   4   4      443.45      486.46     11.38 o
  -8   4   4      768.14      773.97     11.83 o
  -6   4   4     1468.30     1527.64     18.27 o
  -4   4   4      499.08      533.09      9.63 o
  -2   4   4      411.91      369.50      7.54 o
   0   4   4        0.41        2.39      2.70 o
   2   4   4      293.49      280.72      7.64 o
   4   4   4      182.11      158.73      5.64 o
   6   4   4      609.52      589.54     11.38 o
   8   4   4        6.54        1.67      3.44 o
  10   4   4        0.00       -0.32      3.97 o
  12   4   4      426.81      388.38     14.46 o
  14   4   4      595.65      610.80     19.95 o
  16   4   4       44.83       56.62      9.74 o
  18   4   4        8.96       -1.57      8.41 o
  20   4   4      422.43      444.39     22.93 o
  22   4   4      111.57      112.44     17.74 o
  24   4   4       22.95        8.20     16.50 o
 -25   5   4       79.73       70.33     14.46 o
 -23   5   4       10.95       -0.30     10.15 o
 -21   5   4        1.49        9.31      8.51 o
 -19   5   4      338.85      346.39     19.22 o
 -17   5   4        0.00       -2.58      7.30 o
 -15   5   4       53.93       49.02      8.29 o
 -13   5   4       40.03       42.28      6.28 o
 -11   5   4      238.50      231.31     11.58 o
  -9   5   4      465.50      447.04     10.16 o
  -7   5   4     1595.80     1675.78     21.15 o
  -5   5   4      856.99      860.35     19.03 o
  -3   5   4      196.49      181.68      9.30 o
  -1   5   4        2.51        2.49      4.00 o
   1   5   4     2996.60     3047.41     33.56 o
   3   5   4       17.89        8.58      4.37 o
   5   5   4      209.83      222.57      6.79 o
   7   5   4      618.58      681.77     14.34 o
   9   5   4     1203.65     1165.39     20.36 o
  11   5   4      222.38      230.52     12.16 o
  13   5   4      229.46      200.15     13.66 o
  15   5   4      703.86      685.09     28.12 o
  17   5   4      462.79      454.37     22.99 o
  19   5   4      128.12      105.17     15.25 o
  21   5   4       74.73      111.45     17.05 o
 -24   6   4       28.29       23.03     10.73 o
 -22   6   4      146.67      113.16     14.62 o
 -20   6   4      143.74       95.88     23.22 o
 -18   6   4      104.61       91.75     12.38 o
 -16   6   4      451.99      471.55     26.08 o
 -14   6   4       12.74       19.48      7.05 o
 -12   6   4      147.77      150.13     11.01 o
 -10   6   4      572.89      542.83     14.25 o
  -8   6   4       34.29       22.51      4.68 o
  -6   6   4     1030.65      964.06     17.70 o
  -4   6   4     1268.90     1116.18     16.78 o
  -2   6   4     1077.34     1013.12     24.70 o
   0   6   4        0.05        8.17      6.01 o
   2   6   4     3387.46     3150.93     40.23 o
   4   6   4     4161.85     3970.65     48.06 o
   6   6   4       38.17       48.86      5.89 o
   8   6   4      509.22      465.68     14.21 o
  10   6   4      907.90      880.75     22.67 o
  12   6   4      246.39      227.34     14.04 o
  14   6   4       16.11       14.24      8.57 o
  16   6   4       15.49       12.59      9.41 o
  18   6   4        0.77        6.28     10.42 o
  20   6   4       38.57       27.35     12.68 o
 -21   7   4        3.98       12.35      9.96 o
 -19   7   4       38.27       38.14     10.68 o
 -17   7   4      166.24      134.22     13.19 o
 -15   7   4      564.80      541.46     21.17 o
 -13   7   4       10.88       20.89      7.42 o
 -11   7   4      758.17      667.53     21.13 o
  -9   7   4      577.33      487.55     14.15 o
  -7   7   4      225.82      231.55      8.93 o
  -5   7   4      430.51      383.66     11.55 o
  -3   7   4     1682.31     1547.27     39.65 o
  -1   7   4      902.49      843.03     26.92 o
   1   7   4        0.48       -6.85      9.41 o
   3   7   4      225.49      226.52     10.63 o
   5   7   4      969.38      892.18     18.62 o
   7   7   4       18.20       15.53      6.00 o
   9   7   4      203.38      194.73     11.77 o
  11   7   4       30.31       13.70      7.62 o
  13   7   4       79.12      100.33     12.38 o
  15   7   4      128.47      119.08     14.12 o
  17   7   4        6.57        8.03     10.59 o
 -18   8   4       34.69        9.00      9.58 o
 -16   8   4        3.90       10.83      8.62 o
 -14   8   4       95.53       88.86     11.06 o
 -12   8   4      106.45      163.44     16.32 o
 -10   8   4      232.76      241.96     12.23 o
  -8   8   4      935.71      883.02     19.90 o
  -6   8   4      144.05      182.66     10.13 o
  -4   8   4       28.07       11.86      8.20 o
  -2   8   4      185.48      176.50     16.79 o
   0   8   4        1.72        9.10      8.63 o
   2   8   4      179.27      141.97     17.76 o
   4   8   4       93.19       81.33     10.02 o
   6   8   4       78.65       73.56      7.25 o
   8   8   4       29.12       26.62      7.18 o
  10   8   4      128.92      148.42     11.58 o
  12   8   4      189.05      183.16     14.93 o
  14   8   4       13.82       -2.03      9.29 o
 -13   9   4       43.64       51.14     11.05 o
 -11   9   4        3.69       14.95      7.67 o
  -9   9   4       75.64       85.65     10.73 o
  -7   9   4      220.52      219.93     10.45 o
  -5   9   4       76.04      103.67     14.50 o
  -3   9   4       13.19       35.01     11.24 o
  -1   9   4       17.85        4.01     10.91 o
   1   9   4        2.60        2.22     10.42 o
   3   9   4      390.91      356.32     24.68 o
   5   9   4      586.98      608.71     46.63 o
   7   9   4        8.76       11.59      6.81 o
   9   9   4      148.75      169.39     15.75 o
  -6  10   4      157.02      161.86     38.70 o
  -4  10   4      135.93      160.74     25.09 o
  -2  10   4       55.59       57.30     20.60 o
   0  10   4        0.21       18.79     10.52 o
 -29   1   5       13.77       34.19     13.75 o
 -27   1   5        5.13       -0.64      9.89 o
 -25   1   5        0.63       -2.42      8.45 o
 -23   1   5       66.44       45.12      9.04 o
 -21   1   5       55.85       51.52      8.78 o
 -19   1   5      154.37      132.13      9.47 o
 -17   1   5       28.04       31.69      5.81 o
 -15   1   5        4.33       -2.13      4.01 o
 -13   1   5       71.92      140.34      7.37 o
 -11   1   5     1496.26     1472.76     19.29 o
  -9   1   5     1482.76     1595.26     18.80 o
  -7   1   5     1530.04     1613.47     18.36 o
  -5   1   5     4153.32     4063.71     32.98 o
  -3   1   5     4008.67     3991.08     33.26 o
  -1   1   5     8755.76     8691.68     66.36 o
   1   1   5     2050.99     2103.97     20.01 o
   3   1   5       23.12       50.32      3.75 o
   5   1   5     2075.83     2050.91     24.23 o
   7   1   5     2061.38     2106.79     25.77 o
   9   1   5     1931.52     2082.99     26.87 o
  11   1   5     2391.45     2458.18     32.44 o
  13   1   5      309.09      305.35     11.66 o
  15   1   5        0.19        2.41      5.94 o
  17   1   5      806.50      788.01     29.33 o
  19   1   5      319.29      343.39     18.28 o
  21   1   5       45.68       46.93     13.22 o
  23   1   5       14.97       23.81     11.80 o
  25   1   5        0.53       -1.35     16.57 o
 -30   2   5        0.03       17.07     15.61 o
 -28   2   5      123.24      159.39     18.52 o
 -26   2   5       98.48      144.92     19.23 o
 -24   2   5       77.59       85.80     11.05 o
 -22   2   5       63.08       83.96     10.50 o
 -20   2   5       85.70       86.05     11.19 o
 -18   2   5       16.32        3.15      5.18 o
 -16   2   5      520.98      460.19     14.40 o
 -14   2   5        7.59        1.94      3.68 o
 -12   2   5      805.44      901.30     14.79 o
 -10   2   5     2589.45     2613.11     29.51 o
  -8   2   5     1368.13     1420.79     17.55 o
  -6   2   5       47.68       50.80      3.51 o
  -4   2   5      820.88      813.42     11.00 o
  -2   2   5      130.69      128.39      4.61 o
   0   2   5     2108.32     2399.65     25.64 o
   2   2   5      768.38      895.94     12.17 o
   4   2   5     9404.08    10123.82     87.40 o
   6   2   5     2572.66     2735.52     29.79 o
   8   2   5      609.97      570.27     12.40 o
  10   2   5       31.56       21.01      4.91 o
  12   2   5     1537.54     1554.32     25.83 o
  14   2   5      216.88      217.01     11.76 o
  16   2   5       29.30       15.76      7.51 o
  18   2   5       20.91       19.30      8.98 o
  20   2   5        2.33        1.31      9.43 o
  22   2   5       28.47       45.99     13.01 o
  24   2   5      115.88      126.81     20.72 o
 -29   3   5        0.32        3.61     15.14 o
 -27   3   5       31.66       80.55     18.37 o
 -25   3   5      203.82      216.26     26.64 o
 -23   3   5       24.93       31.21      9.95 o
 -21   3   5      202.24      203.60     14.23 o
 -19   3   5       46.79       25.62      7.45 o
 -17   3   5        2.05       -3.58      5.01 o
 -15   3   5      211.43      220.70      8.76 o
 -13   3   5       40.06       47.95      5.06 o
 -11   3   5      563.58      608.30     11.77 o
  -9   3   5      332.54      280.44      7.23 o
  -7   3   5      224.64      210.82      6.16 o
  -5   3   5     3899.60     4140.09     34.29 o
  -3   3   5       53.79       75.29      3.56 o
  -1   3   5     1181.29     1414.30     15.79 o
   1   3   5     1973.92     2324.29     23.58 o
   3   3   5     1215.84     1229.73     14.74 o
   5   3   5      757.22      724.56     12.60 o
   7   3   5        6.38       13.44      3.86 o
   9   3   5      305.69      284.38      9.31 o
  11   3   5       58.98       67.23      6.33 o
  13   3   5      660.58      613.85     17.13 o
  15   3   5        7.69        5.18      6.96 o
  17   3   5       57.35       64.70     10.13 o
  19   3   5       69.67       44.18     11.15 o
  21   3   5       14.58       12.74     10.85 o
  23   3   5       77.18       88.83     16.76 o
 -28   4   5       70.22       64.64     16.39 o
 -26   4   5       32.53       14.16     11.65 o
 -24   4   5       11.00       22.54     11.28 o
 -22   4   5       13.03       19.48      9.39 o
 -20   4   5       36.28       32.23      8.76 o
 -18   4   5      351.13      331.91     14.31 o
 -16   4   5       12.70        9.21      5.50 o
 -14   4   5      540.66      531.81     13.67 o
 -12   4   5      913.01      893.01     15.08 o
 -10   4   5        1.24        1.74      3.32 o
  -8   4   5     1173.47     1229.94     16.15 o
  -6   4   5      309.25      344.41      8.81 o
  -4   4   5       48.52       56.38      4.66 o
  -2   4   5      157.99      156.71      6.44 o
   0   4   5      229.29      250.85      7.70 o
   2   4   5      662.10      704.37     11.43 o
   4   4   5      123.59      137.12      5.91 o
   6   4   5        5.32        6.91      3.64 o
   8   4   5      416.12      457.00     11.43 o
  10   4   5        3.71       -2.43      5.11 o
  12   4   5      347.94      361.94     14.75 o
  14   4   5      792.17      759.19     22.61 o
  16   4   5        9.48        6.80      8.50 o
  18   4   5       94.60       85.38     13.23 o
  20   4   5       79.38      103.89     14.71 o
  22   4   5      188.24      181.42     22.61 o
 -25   5   5       59.65       37.19     12.57 o
 -23   5   5       20.38       38.17     11.06 o
 -21   5   5      210.02      267.25     18.73 o
 -19   5   5      132.44      129.40     13.33 o
 -17   5   5      156.83      149.57     13.15 o
 -15   5   5      108.49      112.54     10.43 o
 -13   5   5      357.55      336.34     12.43 o
 -11   5   5      419.96      445.29     11.22 o
  -9   5   5        0.04        1.67      3.72 o
  -7   5   5       56.10       74.18      5.02 o
  -5   5   5       21.87       16.37      3.83 o
  -3   5   5        9.76       15.89      3.74 o
  -1   5   5     1211.08     1227.71     17.39 o
   1   5   5       81.93       67.18      5.13 o
   3   5   5       75.27       71.40      4.58 o
   5   5   5      991.66     1012.49     17.70 o
   7   5   5     2565.55     2498.96     32.87 o
   9   5   5     1110.64     1063.84     21.92 o
  11   5   5        5.65        6.18      6.66 o
  13   5   5      796.37      818.05     24.22 o
  15   5   5      958.10     1039.19     33.70 o
  17   5   5      239.06      297.90     22.26 o
  19   5   5      104.87       87.88     14.96 o
  21   5   5      122.73      109.29     17.62 o
 -24   6   5       42.73       47.91     11.97 o
 -22   6   5        6.92       12.29     10.17 o
 -20   6   5      223.16      205.62     16.81 o
 -18   6   5      111.24      117.23     12.72 o
 -16   6   5      252.95      240.64     17.36 o
 -14   6   5        2.36        8.42      6.83 o
 -12   6   5      107.66       99.40      9.22 o
 -10   6   5        0.62       -1.64      4.68 o
  -8   6   5       94.26       90.04      6.69 o
  -6   6   5     1834.60     1795.24     31.72 o
  -4   6   5     1083.50     1154.92     18.36 o
  -2   6   5        0.01        9.14      4.68 o
   0   6   5     2104.87     2087.44     30.22 o
   2   6   5     3278.78     3211.62     42.28 o
   4   6   5        9.73       12.05      4.34 o
   6   6   5      132.16      153.74      8.94 o
   8   6   5      165.82      174.77     10.89 o
  10   6   5       53.32       53.90      8.44 o
  12   6   5      260.77      274.12     17.33 o
  14   6   5       24.89       20.88      8.66 o
  16   6   5        3.73       -8.15      9.99 o
  18   6   5       11.35       -2.23     10.73 o
 -21   7   5        0.62        5.52      9.58 o
 -19   7   5       25.89       24.74      9.70 o
 -17   7   5      407.10      451.75     21.12 o
 -15   7   5       27.75       25.64      8.59 o
 -13   7   5      721.64      754.28     21.47 o
 -11   7   5      496.32      530.03     17.06 o
  -9   7   5       13.79       17.44      6.62 o
  -7   7   5      197.03      184.51      8.18 o
  -5   7   5      164.78      186.79      8.82 o
  -3   7   5      352.95      405.48     30.06 o
  -1   7   5      200.35      195.47     15.42 o
   1   7   5      474.16      443.15     22.09 o
   3   7   5      863.87      885.60     20.00 o
   5   7   5      400.35      387.27     11.82 o
   7   7   5       69.50       66.77      8.20 o
   9   7   5       68.93       74.20      9.53 o
  11   7   5        0.08        6.81      8.34 o
  13   7   5       84.99       85.29     12.23 o
  15   7   5        6.25       -1.78      9.57 o
  17   7   5        0.07        9.85     13.09 o
 -18   8   5       43.94       63.83     11.85 o
 -16   8   5        1.56       10.71      8.88 o
 -14   8   5      305.13      342.57     17.69 o
 -12   8   5        0.44       -0.74      6.90 o
 -10   8   5       25.61       26.20      7.20 o
  -8   8   5      196.28      179.44     14.46 o
  -6   8   5       24.41       14.39      5.80 o
  -4   8   5       12.82       24.55     14.30 o
  -2   8   5        0.32        6.59     10.30 o
   0   8   5       64.34       46.07     12.43 o
   2   8   5       50.12       55.07     13.23 o
   4   8   5      439.21      414.13     17.88 o
   6   8   5        3.58        8.97      5.96 o
   8   8   5      159.23      192.41     12.03 o
  10   8   5        9.93        9.73      8.79 o
  12   8   5       17.15       13.67     10.35 o
  14   8   5       29.48       45.38     19.62 o
 -13   9   5       51.81       30.30      9.52 o
 -11   9   5       30.19       19.25      7.92 o
  -9   9   5        5.06        4.80      6.75 o
  -7   9   5       19.37       39.67      9.43 o
  -5   9   5      101.08      127.85     16.90 o
  -3   9   5       62.59       59.97     17.54 o
  -1   9   5      295.26      314.27     23.99 o
   1   9   5      151.60      189.97     20.16 o
   3   9   5       16.55        5.16     10.32 o
   5   9   5       30.22       23.98      8.18 o
   7   9   5        0.21        0.44      7.70 o
   9   9   5       40.41       33.39     10.99 o
 -30   0   6       12.87       14.45     18.24 o
 -28   0   6        0.75       10.86     15.45 o
 -26   0   6        4.98        0.94     12.39 o
 -24   0   6      193.85      197.73     22.44 o
 -22   0   6      763.25      735.05     33.17 o
 -20   0   6      161.31       98.21     12.34 o
 -18   0   6      390.00      413.33     19.68 o
 -16   0   6     2526.79     2748.46     52.37 o
 -14   0   6     8142.51     9107.51    131.50 o
 -12   0   6      199.27      148.30      9.27 o
 -10   0   6     2180.41     2369.10     39.05 o
  -8   0   6     7177.15     7647.15     96.28 o
  -6   0   6     8116.40     8715.39    103.90 o
  -4   0   6     1219.29     1494.02     34.56 o
  -2   0   6     8025.38     8640.55    102.42 o
   0   0   6     5912.96     6184.73     76.29 o
   2   0   6        0.71       -3.40      3.40 o
   4   0   6       84.89       98.96      8.42 o
   6   0   6      612.87      561.66     18.31 o
   8   0   6       21.25       48.19      7.60 o
  10   0   6       32.50       10.97      7.17 o
  12   0   6       34.51        6.03      7.85 o
  14   0   6      565.08      618.84     27.39 o
  16   0   6     1883.82     1985.95     52.28 o
  18   0   6       32.64       23.45     11.27 o
  20   0   6       53.84       40.25     14.43 o
  22   0   6      370.41      438.05     38.72 o
  24   0   6      266.52      288.89     57.10 o
 -29   1   6      167.57      182.72     20.61 o
 -27   1   6       85.34      109.72     15.66 o
 -25   1   6       40.76       29.07      9.65 o
 -23   1   6        6.15        9.99      7.72 o
 -21   1   6      636.34      675.30     21.01 o
 -19   1   6      273.53      298.74     13.40 o
 -17   1   6       19.91       10.00      5.27 o
 -15   1   6       91.56       92.41      6.98 o
 -13   1   6       12.81       16.19      4.74 o
 -11   1   6      267.10      246.67      7.92 o
  -9   1   6     2671.25     2708.42     30.10 o
  -7   1   6      412.69      560.71     10.09 o
  -5   1   6     2216.59     2127.81     23.22 o
  -3   1   6      639.13      720.62     10.38 o
  -1   1   6     3577.57     4095.64     37.81 o
   1   1   6     3120.31     3354.00     33.45 o
   3   1   6      236.71      240.90      7.04 o
   5   1   6       45.97       60.23      5.02 o
   7   1   6        0.35        3.96      4.14 o
   9   1   6     3508.51     3567.75     41.85 o
  11   1   6      117.49      144.88      8.61 o
  13   1   6      215.81      231.44     12.21 o
  15   1   6        7.06        6.15      6.58 o
  17   1   6      178.06      159.23     16.34 o
  19   1   6      108.78       97.90     12.88 o
  21   1   6       26.10       13.13     10.55 o
  23   1   6       17.17        8.92     13.78 o
 -30   2   6        2.81       -2.13     13.92 o
 -28   2   6       83.10       98.98     16.24 o
 -26   2   6       30.73       30.88     16.11 o
 -24   2   6       13.17       -7.77      7.77 o
 -22   2   6      142.70      132.14     11.64 o
 -20   2   6       68.30       62.19      9.63 o
 -18   2   6      208.97      151.16     12.48 o
 -16   2   6        2.65       -3.59      4.21 o
 -14   2   6       19.56       15.24      4.49 o
 -12   2   6       44.68       64.11      5.50 o
 -10   2   6     2550.40     2598.86     40.82 o
  -8   2   6      216.06      202.30      6.52 o
  -6   2   6       73.25       58.07      3.70 o
  -4   2   6     6911.75     7242.27     64.19 o
  -2   2   6       29.26       11.19      3.02 o
   0   2   6      276.88      297.97      7.29 o
   2   2   6     2353.26     2533.71     27.36 o
   4   2   6      141.85      145.58      6.28 o
   6   2   6      137.10      138.27      7.11 o
   8   2   6      528.42      600.27     13.18 o
  10   2   6      321.99      269.16     10.22 o
  12   2   6       90.22       82.88      8.31 o
  14   2   6      431.36      401.96     16.23 o
  16   2   6      168.57      126.53     12.14 o
  18   2   6       28.64       37.16     10.32 o
  20   2   6       77.61       84.89     14.28 o
  22   2   6        7.93       -4.69     11.39 o
 -29   3   6        1.82       15.34     17.14 o
 -27   3   6       10.24       41.91     14.44 o
 -25   3   6       80.86       78.34     14.50 o
 -23   3   6      143.90      155.50     14.85 o
 -21   3   6       11.55       12.62      8.16 o
 -19   3   6      601.14      586.44     18.54 o
 -17   3   6      313.92      330.92     15.23 o
 -15   3   6       33.99       16.59      4.55 o
 -13   3   6      170.35      180.20      7.39 o
 -11   3   6        0.22        4.10      3.46 o
  -9   3   6      108.61      133.91      5.82 o
  -7   3   6       74.27      103.37      5.49 o
  -5   3   6     1559.11     1398.98     15.62 o
  -3   3   6     2302.32     2337.13     22.09 o
  -1   3   6     2113.98     2496.42     24.49 o
   1   3   6      625.01      817.64     11.70 o
   3   3   6      394.32      412.26     10.21 o
   5   3   6      629.86      605.33     11.42 o
   7   3   6       36.23       41.05      4.97 o
   9   3   6       18.11        8.35      4.51 o
  11   3   6       60.21       91.58      8.01 o
  13   3   6        0.02        0.63      6.35 o
  15   3   6      164.03      156.56     13.20 o
  17   3   6       12.82       21.90      8.41 o
  19   3   6       93.02      123.72     15.00 o
  21   3   6       19.74        8.30     11.98 o
  23   3   6       50.26       52.98     14.84 o
 -28   4   6       84.17       96.32     17.71 o
 -26   4   6      170.34      175.13     18.95 o
 -24   4   6       60.26       50.49     13.84 o
 -22   4   6       30.21       31.76      9.41 o
 -20   4   6      151.34      143.52     12.94 o
 -18   4   6       94.61      120.38     11.38 o
 -16   4   6        3.84        1.81      5.27 o
 -14   4   6      357.23      353.31     10.38 o
 -12   4   6     2362.07     2384.24     28.59 o
 -10   4   6      237.60      248.88      7.95 o
  -8   4   6      440.92      441.26      9.42 o
  -6   4   6     5150.92     5548.01     51.97 o
  -4   4   6     1435.09     1441.90     17.59 o
  -2   4   6      807.49      756.10     12.20 o
   0   4   6        4.75        1.75      3.29 o
   2   4   6      952.03      936.63     14.75 o
   4   4   6      679.89      696.37     12.71 o
   6   4   6      132.80      148.85      7.48 o
   8   4   6      469.80      463.37     15.49 o
  10   4   6     2612.15     2555.56     39.68 o
  12   4   6       21.76       41.76      8.42 o
  14   4   6      329.01      342.05     17.13 o
  16   4   6      120.09      121.42     14.66 o
  18   4   6       93.67       72.54     13.07 o
  20   4   6      189.77      258.77     20.92 o
  22   4   6        2.06       14.68     16.09 o
 -25   5   6        3.45        4.92     10.11 o
 -23   5   6       61.07       72.80     16.25 o
 -21   5   6       62.48       61.21     13.23 o
 -19   5   6        0.68       14.74      8.26 o
 -17   5   6      558.67      646.01     29.04 o
 -15   5   6       58.93       45.30      7.90 o
 -13   5   6       71.77       81.01      7.75 o
 -11   5   6       40.22       33.37      5.67 o
  -9   5   6      189.84      216.86      8.48 o
  -7   5   6       71.09       83.55      5.45 o
  -5   5   6      446.38      500.48      9.78 o
  -3   5   6      420.93      447.67      9.87 o
  -1   5   6      273.12      286.45      9.28 o
   1   5   6       38.16       35.33      5.20 o
   3   5   6      147.88      153.11      6.85 o
   5   5   6      138.75      153.21      7.79 o
   7   5   6      936.83      913.33     18.92 o
   9   5   6      214.70      196.54     11.75 o
  11   5   6       87.78       65.80     10.14 o
  13   5   6      242.12      223.81     15.60 o
  15   5   6       29.42       21.51     10.13 o
  17   5   6       74.41       52.68     13.10 o
  19   5   6        1.45      -10.86     10.86 o
 -24   6   6        2.08        4.65      9.86 o
 -22   6   6        8.35       19.65     12.89 o
 -20   6   6        0.49       10.29      8.97 o
 -18   6   6      112.68      106.92     12.54 o
 -16   6   6      163.43      206.24     14.80 o
 -14   6   6      400.72      403.65     16.45 o
 -12   6   6      576.82      572.09     16.74 o
 -10   6   6      286.96      298.73     12.00 o
  -8   6   6      217.25      230.81      9.72 o
  -6   6   6        0.06       -2.66      4.96 o
  -4   6   6      196.88      188.19     12.85 o
  -2   6   6       57.71       51.23      5.65 o
   0   6   6      443.30      421.54     12.90 o
   2   6   6      150.00      157.81      9.16 o
   4   6   6      323.09      335.16     11.19 o
   6   6   6        8.90        7.95      5.97 o
   8   6   6      120.11      108.00     10.14 o
  10   6   6        7.30        4.10      7.17 o
  12   6   6       51.75       52.03     10.59 o
  14   6   6       64.43       37.64     11.07 o
  16   6   6        0.22        7.76     10.55 o
  18   6   6        9.26       23.19     11.85 o
 -21   7   6       37.27       18.71     15.05 o
 -19   7   6       29.32       55.43     11.81 o
 -17   7   6       69.47       62.00     12.26 o
 -15   7   6        2.84        3.57      7.94 o
 -13   7   6        2.51       11.69      6.92 o
 -11   7   6       17.86       12.17      6.75 o
  -9   7   6      258.14      250.08     12.22 o
  -7   7   6      234.31      235.42      9.76 o
  -5   7   6       19.47       16.86      7.08 o
  -3   7   6      619.06      653.49     18.57 o
  -1   7   6      440.64      430.14     25.15 o
   1   7   6      255.27      291.02     18.71 o
   3   7   6      163.61      153.97      7.74 o
   5   7   6       51.60       54.29      7.62 o
   7   7   6       87.42       96.25      9.50 o
   9   7   6      196.98      173.14     13.16 o
  11   7   6      177.68      185.42     15.30 o
  13   7   6       47.12       30.53     10.42 o
  15   7   6        1.37       19.55     10.53 o
 -18   8   6      180.46      187.43     16.46 o
 -16   8   6      307.77      298.26     18.26 o
 -14   8   6        2.51       -7.65      7.65 o
 -12   8   6       26.29       25.91      8.26 o
 -10   8   6       10.85       11.66      6.31 o
  -8   8   6       39.17       37.65      6.71 o
  -6   8   6       48.68       65.39     14.61 o
  -4   8   6      137.08      103.62     17.54 o
  -2   8   6        0.62        6.44     10.98 o
   0   8   6      389.86      360.50     26.26 o
   2   8   6       84.40       72.09     15.03 o
   4   8   6      142.42      134.51      8.94 o
   6   8   6       12.86        2.24      6.47 o
   8   8   6       69.50       53.92      9.26 o
  10   8   6        3.62       -7.66      7.66 o
  12   8   6        3.37       -8.74      8.74 o
 -13   9   6       52.65       39.73     10.05 o
 -11   9   6        2.14        8.55      7.29 o
  -9   9   6        1.43       11.26      6.48 o
  -7   9   6       17.48       27.96     10.01 o
  -5   9   6       21.53       30.81     13.37 o
  -3   9   6        1.09        4.95     11.58 o
  -1   9   6      204.01      236.91     23.56 o
   1   9   6      267.13      222.83     35.26 o
   3   9   6      258.94      240.15     20.94 o
   5   9   6        7.81        9.31      9.33 o
   7   9   6       28.07       35.29      9.48 o
 -29   1   7        0.34       34.93     13.22 o
 -27   1   7        1.79       21.45     10.44 o
 -25   1   7        9.64       15.15      8.99 o
 -23   1   7      498.20      496.06     23.75 o
 -21   1   7      284.07      312.70     15.91 o
 -19   1   7      230.60      263.66     15.40 o
 -17   1   7       97.87       82.17      7.83 o
 -15   1   7      351.83      418.53     12.45 o
 -13   1   7     3346.94     3491.98     39.24 o
 -11   1   7     1983.29     2094.12     26.41 o
  -9   1   7      924.63      966.79     15.45 o
  -7   1   7       66.67      115.48      5.70 o
  -5   1   7     1764.42     1877.49     22.06 o
  -3   1   7       42.84       72.51      4.65 o
  -1   1   7       52.22       49.75      4.25 o
   1   1   7       52.36       62.01      4.68 o
   3   1   7      405.32      538.54     10.65 o
   5   1   7      455.81      501.92     11.44 o
   7   1   7     2182.22     2544.91     32.60 o
   9   1   7     1211.01     1387.78     22.76 o
  11   1   7       72.01       58.30      7.74 o
  13   1   7      328.01      315.93     14.25 o
  15   1   7      692.73      740.42     22.42 o
  17   1   7        0.78        7.89      9.05 o
  19   1   7       27.48       21.56     10.31 o
  21   1   7        0.10        0.95     10.64 o
  23   1   7       18.51       31.55     19.68 o
 -30   2   7       91.40       86.96     42.85 o
 -28   2   7       36.39       43.14     13.86 o
 -26   2   7       57.15       63.13     13.29 o
 -24   2   7      793.07      806.15     30.23 o
 -22   2   7      238.55      214.53     17.97 o
 -20   2   7      108.86      109.28     10.32 o
 -18   2   7       64.29       52.84      8.66 o
 -16   2   7        1.94        8.69      4.89 o
 -14   2   7       44.65       44.66      5.70 o
 -12   2   7      147.48      107.55      6.99 o
 -10   2   7      285.88      255.94      7.92 o
  -8   2   7     4005.35     4431.07     42.05 o
  -6   2   7      208.07      256.89      8.67 o
  -4   2   7     5009.01     5646.21     50.91 o
  -2   2   7      629.16      567.53     10.21 o
   0   2   7     3442.37     3803.04     38.19 o
   2   2   7     5243.04     5788.42     56.55 o
   4   2   7     2586.48     2784.69     31.16 o
   6   2   7        9.51        7.66      4.32 o
   8   2   7      128.62      197.88      8.96 o
  10   2   7      543.71      526.82     14.59 o
  12   2   7      374.82      339.98     13.66 o
  14   2   7        5.65       -1.44      7.23 o
  16   2   7      148.41      163.84     14.29 o
  18   2   7        0.62       -1.38      9.77 o
  20   2   7      266.20      273.44     21.86 o
  22   2   7       88.38       95.38     18.60 o
 -29   3   7       31.70       43.05     17.46 o
 -27   3   7      206.06      178.33     21.27 o
 -25   3   7      422.04      415.28     25.90 o
 -23   3   7        1.99        2.68      9.04 o
 -21   3   7       84.56       78.53     10.80 o
 -19   3   7      796.89      801.67     26.86 o
 -17   3   7      215.54      203.35     10.95 o
 -15   3   7       27.07       28.26      5.27 o
 -13   3   7        2.92        2.70      3.83 o
 -11   3   7     1043.90     1023.88     15.54 o
  -9   3   7     1809.74     2014.27     23.16 o
  -7   3   7      261.90      278.81      9.01 o
  -5   3   7      119.51      165.82      6.25 o
  -3   3   7      168.74      159.04      5.90 o
  -1   3   7       65.78       98.73      5.08 o
   1   3   7      136.32      173.14      6.70 o
   3   3   7       13.31        6.36      3.66 o
   5   3   7      709.89      739.00     15.04 o
   7   3   7        0.08        1.38      4.24 o
   9   3   7      405.25      414.16     12.89 o
  11   3   7      138.65      134.90     10.77 o
  13   3   7       48.89       52.25      8.99 o
  15   3   7      491.20      484.63     28.93 o
  17   3   7       59.48       42.12     14.11 o
  19   3   7       23.76       13.10     11.55 o
  21   3   7        7.80       14.77     12.33 o
 -28   4   7       12.34       11.97     15.53 o
 -26   4   7        1.86       -4.91     10.89 o
 -24   4   7        0.46        7.62     10.04 o
 -22   4   7      107.86       90.55     11.73 o
 -20   4   7       92.01       97.18     11.30 o
 -18   4   7       39.79       35.15      8.14 o
 -16   4   7      282.97      289.90     13.97 o
 -14   4   7     1632.46     1643.26     24.86 o
 -12   4   7     1369.08     1296.74     20.04 o
 -10   4   7       22.18       18.11      5.00 o
  -8   4   7      992.80      923.81     14.53 o
  -6   4   7      164.03      122.36      6.10 o
  -4   4   7      347.62      342.22      8.61 o
  -2   4   7      358.19      311.82      8.67 o
   0   4   7      217.91      187.68      7.58 o
   2   4   7       68.21       85.12      6.13 o
   4   4   7      606.51      647.91     13.30 o
   6   4   7      633.29      618.06     16.34 o
   8   4   7      189.21      193.18     11.71 o
  10   4   7        3.93        2.25      6.45 o
  12   4   7      402.82      345.89     17.06 o
  14   4   7        4.90       -7.22      8.10 o
  16   4   7        4.86        5.08      9.55 o
  18   4   7       22.03       32.78     11.56 o
  20   4   7       10.50      -10.74     10.74 o
 -25   5   7        0.08       20.51     11.04 o
 -23   5   7        6.03       16.71     10.16 o
 -21   5   7       10.32        8.40      8.53 o
 -19   5   7       71.41       81.56     11.64 o
 -17   5   7       78.13       72.48     10.66 o
 -15   5   7      978.99      968.28     23.02 o
 -13   5   7        7.48        5.12      5.37 o
 -11   5   7       40.87       38.45      6.30 o
  -9   5   7     1667.37     1568.96     23.64 o
  -7   5   7     4177.83     4082.58     46.96 o
  -5   5   7     1614.55     1571.50     21.25 o
  -3   5   7       35.06       14.79      4.12 o
  -1   5   7     2084.16     2084.12     25.44 o
   1   5   7     3069.11     3152.54     36.90 o
   3   5   7      608.77      627.37     14.68 o
   5   5   7     1984.52     1984.72     30.54 o
   7   5   7        0.94       -1.31      5.96 o
   9   5   7       28.39       25.05      7.86 o
  11   5   7      193.87      190.53     14.32 o
  13   5   7       95.69      123.53     14.31 o
  15   5   7        8.89       10.97     10.72 o
  17   5   7       21.23       26.06     12.80 o
  19   5   7       64.76       74.73     15.32 o
 -24   6   7        2.33       -2.62      9.37 o
 -22   6   7      146.14      199.93     25.29 o
 -20   6   7      371.22      346.95     20.43 o
 -18   6   7       11.33        2.09      7.82 o
 -16   6   7       65.50       71.86     11.12 o
 -14   6   7       45.83       49.81      8.27 o
 -12   6   7      140.62      141.32     10.80 o
 -10   6   7      167.77      202.94     11.81 o
  -8   6   7       20.20       21.40      5.73 o
  -6   6   7       58.99       65.68      6.27 o
  -4   6   7        2.27        4.91      4.27 o
  -2   6   7     1062.21     1062.05     19.11 o
   0   6   7     1611.90     1657.00     26.32 o
   2   6   7      917.86      912.95     18.89 o
   4   6   7      916.85      952.12     21.02 o
   6   6   7     1085.02     1119.12     25.44 o
   8   6   7       71.20       74.66     10.12 o
  10   6   7       16.25       20.09      9.21 o
  12   6   7      141.48      139.51     14.63 o
  14   6   7      106.56       95.16     14.35 o
  16   6   7       90.82      116.05     16.48 o
 -21   7   7        0.25       -0.81      9.31 o
 -19   7   7       11.01       14.75      9.61 o
 -17   7   7      166.31      135.11     15.58 o
 -15   7   7      234.30      256.89     19.20 o
 -13   7   7       60.91       67.14      8.91 o
 -11   7   7        0.70        5.82      6.19 o
  -9   7   7      298.65      339.03     13.54 o
  -7   7   7       12.72       10.01      6.44 o
  -5   7   7      103.39      106.35      9.75 o
  -3   7   7       24.13       23.81      6.59 o
  -1   7   7      160.63      147.02      9.89 o
   1   7   7      310.95      312.68     10.53 o
   3   7   7      621.81      594.75     16.97 o
   5   7   7       32.65       25.56      8.20 o
   7   7   7        4.66       -2.07      7.24 o
   9   7   7       13.03        7.64      9.07 o
  11   7   7       86.50       82.13     12.65 o
  13   7   7       50.81       58.19     12.00 o
 -18   8   7       97.29      107.86     15.11 o
 -16   8   7      184.38      186.06     16.59 o
 -14   8   7       54.03       72.52     11.50 o
 -12   8   7       25.23       24.12      8.26 o
 -10   8   7      120.70      140.80     10.66 o
  -8   8   7      109.98      112.57      9.93 o
  -6   8   7       61.79       68.02      8.11 o
  -4   8   7        8.44        2.96     10.31 o
  -2   8   7       89.86       83.37     16.93 o
   0   8   7      188.28      189.70     13.86 o
   2   8   7       24.51       22.89      6.39 o
   4   8   7      129.49      139.17      9.58 o
   6   8   7       79.40       66.97      9.41 o
   8   8   7        0.15       -0.65      8.51 o
  10   8   7       85.73       78.22     13.01 o
 -13   9   7        0.06       25.67     37.64 o
 -11   9   7        8.69        6.32     13.61 o
  -9   9   7        1.72       -7.72      7.72 o
  -7   9   7        0.04        5.45      9.76 o
  -5   9   7       17.60       -4.93     12.89 o
  -3   9   7        8.37       25.09     15.12 o
  -1   9   7      259.22      307.79     26.94 o
   1   9   7        0.21       -4.57     15.34 o
   3   9   7        0.38       -6.77     10.40 o
   5   9   7      142.57      124.43     14.26 o
 -30   0   8      271.62      382.90     39.65 o
 -28   0   8      131.50      116.09     21.18 o
 -26   0   8      260.08      239.02     25.03 o
 -24   0   8      483.28      419.94     29.91 o
 -22   0   8      102.26      126.06     16.99 o
 -20   0   8      210.33      224.10     19.42 o
 -18   0   8        5.91       13.31      8.20 o
 -16   0   8      663.29      632.16     22.83 o
 -14   0   8      348.64      321.92     15.47 o
 -12   0   8      158.58      164.11     12.46 o
 -10   0   8      131.20      107.52     13.59 o
  -8   0   8      116.58      150.07     11.78 o
  -6   0   8     1470.82     1478.55     29.36 o
  -4   0   8     6217.40     7088.09    103.20 o
  -2   0   8      242.90      260.04     15.15 o
   0   0   8     1712.81     1905.36     33.79 o
   2   0   8       10.53       19.91      5.27 o
   4   0   8      702.86      615.07     20.61 o
   6   0   8       36.08       36.21     10.21 o
   8   0   8      753.37      758.03     27.33 o
  10   0   8      167.67      127.40     13.71 o
  12   0   8       82.45       57.12     13.42 o
  14   0   8      495.88      423.43     29.12 o
  16   0   8      190.34      214.26     21.12 o
  18   0   8       14.24       14.59     15.68 o
  20   0   8        0.00       11.06     16.78 o
  22   0   8        3.43      -18.22     18.79 o
 -29   1   8       45.84       68.63     15.73 o
 -27   1   8       31.22       51.13     18.18 o
 -25   1   8       34.40       46.78     10.36 o
 -23   1   8       40.08       13.44      8.52 o
 -21   1   8       57.61       30.75      7.89 o
 -19   1   8       89.37       72.72      8.71 o
 -17   1   8      171.98      160.18     10.83 o
 -15   1   8      709.22      735.66     17.78 o
 -13   1   8      764.93      756.61     15.20 o
 -11   1   8      335.16      285.99      9.95 o
  -9   1   8      316.20      241.10      8.53 o
  -7   1   8     1523.53     1539.76     20.95 o
  -5   1   8        0.14       -1.00      3.34 o
  -3   1   8     4171.98     4685.04     45.58 o
  -1   1   8      718.68      712.85     11.37 o
   1   1   8        4.54        7.05      4.16 o
   3   1   8        2.61        6.70      3.81 o
   5   1   8       19.62        9.05      4.38 o
   7   1   8     1224.98     1213.79     21.00 o
   9   1   8      891.54      877.99     19.08 o
  11   1   8       72.56       52.12      8.23 o
  13   1   8      320.45      320.43     22.12 o
  15   1   8      191.63      174.74     14.97 o
  17   1   8      255.21      247.44     18.01 o
  19   1   8        5.22       10.03     10.49 o
  21   1   8        3.91        3.97     13.92 o
 -28   2   8       70.35       51.68     16.17 o
 -26   2   8       67.18       70.28     15.65 o
 -24   2   8       44.57       50.12     10.85 o
 -22   2   8      358.69      319.42     17.38 o
 -20   2   8       64.31       52.20      8.51 o
 -18   2   8       12.39       12.28      6.49 o
 -16   2   8      285.48      324.91     12.65 o
 -14   2   8       19.99       20.09      5.27 o
 -12   2   8       11.47        9.55      3.93 o
 -10   2   8      215.33      227.80      7.88 o
  -8   2   8      483.32      484.17     11.86 o
  -6   2   8     2057.52     2272.98     27.49 o
  -4   2   8      548.05      504.16     12.50 o
  -2   2   8        2.01       -1.23      3.84 o
   0   2   8     4077.29     4051.35     42.75 o
   2   2   8       33.03       31.64      4.93 o
   4   2   8      939.31      939.30     16.14 o
   6   2   8      133.91      145.72      7.98 o
   8   2   8        1.99        2.09      4.93 o
  10   2   8       26.20        6.56      5.99 o
  12   2   8        8.26        0.15      6.40 o
  14   2   8       39.48       45.92      9.54 o
  16   2   8      171.28      193.06     15.90 o
  18   2   8       31.27       40.64     12.06 o
  20   2   8       11.87       21.86     12.36 o
 -29   3   8       41.88       43.13     20.01 o
 -27   3   8      263.30      279.03     26.46 o
 -25   3   8       97.37      113.09     16.68 o
 -23   3   8       43.43       37.58     10.88 o
 -21   3   8      478.46      537.00     20.78 o
 -19   3   8      259.80      292.29     17.93 o
 -17   3   8      634.63      636.48     17.48 o
 -15   3   8       19.56        9.76      4.78 o
 -13   3   8     2659.60     2616.53     30.34 o
 -11   3   8      392.79      342.17      9.62 o
  -9   3   8      394.54      368.37      9.59 o
  -7   3   8     2626.96     2789.18     30.33 o
  -5   3   8      372.41      330.49      9.52 o
  -3   3   8     3002.82     3285.49     37.68 o
  -1   3   8     3426.69     3528.87     40.21 o
   1   3   8       28.82       18.06      4.29 o
   3   3   8      231.87      245.60      8.92 o
   5   3   8       50.41       33.72      5.99 o
   7   3   8     2250.01     2189.18     31.78 o
   9   3   8      256.41      268.73     13.17 o
  11   3   8       20.69       17.66      7.54 o
  13   3   8      493.01      475.70     20.05 o
  15   3   8        0.04       -0.46      8.35 o
  17   3   8       25.83       11.81     10.32 o
  19   3   8       98.96       91.35     17.24 o
 -26   4   8        2.22       26.38     11.62 o
 -24   4   8       48.43       50.49     11.72 o
 -22   4   8      294.70      243.47     16.71 o
 -20   4   8      771.83      758.38     24.61 o
 -18   4   8       31.55       29.87      8.44 o
 -16   4   8     2985.86     2960.07     42.68 o
 -14   4   8     3863.14     3771.24     49.20 o
 -12   4   8     1053.85     1051.13     23.69 o
 -10   4   8      476.06      429.06     11.85 o
  -8   4   8     2267.85     2400.09     31.13 o
  -6   4   8      929.59      926.74     18.52 o
  -4   4   8        4.21       -0.57      3.93 o
  -2   4   8        4.42       -0.53      3.91 o
   0   4   8      197.40      192.75      8.56 o
   2   4   8       16.26       16.36      5.07 o
   4   4   8      835.75      886.24     18.96 o
   6   4   8      427.46      379.14     14.55 o
   8   4   8       26.10        3.11      8.23 o
  10   4   8      126.47      118.59     11.87 o
  12   4   8      187.31      162.59     13.55 o
  14   4   8      144.23      138.16     13.78 o
  16   4   8        1.18        4.30     10.50 o
  18   4   8        6.45        1.52     11.14 o
 -25   5   8       18.34       28.60     12.15 o
 -23   5   8        5.90        8.60      9.79 o
 -21   5   8       67.82       69.06     11.51 o
 -19   5   8        0.51       -6.00      8.33 o
 -17   5   8      668.08      679.40     24.10 o
 -15   5   8        2.54       -1.99      6.75 o
 -13   5   8        0.03       18.17      5.93 o
 -11   5   8      642.51      682.04     17.90 o
  -9   5   8      392.23      391.34     15.03 o
  -7   5   8     1671.79     1639.47     25.20 o
  -5   5   8       32.68       12.45      5.12 o
  -3   5   8      940.46      976.61     18.15 o
  -1   5   8     2208.52     2199.04     30.85 o
   1   5   8     1618.11     1516.66     24.66 o
   3   5   8      532.92      550.42     15.15 o
   5   5   8        0.17       -5.40      5.40 o
   7   5   8      245.43      238.88     14.97 o
   9   5   8        5.71        3.21      7.87 o
  11   5   8      111.19       93.41     12.27 o
  13   5   8       25.19       56.43     12.09 o
  15   5   8        1.53        9.67     11.53 o
  17   5   8        8.56       -5.62     10.73 o
 -24   6   8        0.51        9.12     11.55 o
 -22   6   8        8.34        1.13      9.43 o
 -20   6   8       61.63       51.66     11.48 o
 -18   6   8       58.50       77.72     11.65 o
 -16   6   8      305.20      313.36     17.86 o
 -14   6   8        0.80       -6.73      6.73 o
 -12   6   8       14.58       10.86      6.46 o
 -10   6   8       32.00       21.25      6.58 o
  -8   6   8       13.01       14.82      5.66 o
  -6   6   8        1.68        9.25      5.25 o
  -4   6   8       48.82       40.74      6.14 o
  -2   6   8      456.47      477.00     13.90 o
   0   6   8        0.02       13.30      5.68 o
   2   6   8       16.84       10.97      6.81 o
   4   6   8       40.20       53.30      7.91 o
   6   6   8      598.98      650.64     25.45 o
   8   6   8      103.30       92.13     12.24 o
  10   6   8      412.78      442.92     21.68 o
  12   6   8      196.52      249.63     18.85 o
  14   6   8        4.80       12.14     10.63 o
  16   6   8       81.05       63.68     30.77 o
 -21   7   8        0.05        8.93      9.44 o
 -19   7   8       56.98       48.80     10.51 o
 -17   7   8      143.32      187.44     15.72 o
 -15   7   8       96.33      107.42     12.47 o
 -13   7   8      102.87       95.58     11.72 o
 -11   7   8      112.75      115.76     10.34 o
  -9   7   8       16.11       12.95      6.54 o
  -7   7   8       50.11       55.96      7.07 o
  -5   7   8       39.89       34.58      7.81 o
  -3   7   8       90.86      100.47      8.17 o
  -1   7   8      217.40      199.14     10.25 o
   1   7   8      262.12      283.43     14.34 o
   3   7   8      231.52      251.70     12.29 o
   5   7   8      151.11      179.75     13.66 o
   7   7   8        0.34        6.03      8.15 o
   9   7   8      154.99      163.42     15.14 o
  11   7   8      261.98      281.74     19.09 o
  13   7   8       29.16       18.56     11.33 o
 -16   8   8       47.19       64.10     11.66 o
 -14   8   8        0.50        3.84      8.58 o
 -12   8   8       86.74       78.33     10.80 o
 -10   8   8      168.20      183.90     12.65 o
  -8   8   8       96.28      140.32     11.47 o
  -6   8   8      159.03      157.76      9.99 o
  -4   8   8        0.05        3.39      5.69 o
  -2   8   8      658.74      742.36     18.54 o
   0   8   8      389.71      373.42     13.30 o
   2   8   8       18.21       15.49      6.49 o
   4   8   8        7.41        9.90      7.21 o
   6   8   8        0.31       -5.49     11.56 o
   8   8   8        1.70        4.18      8.70 o
 -11   9   8       20.97       34.46     22.10 o
  -9   9   8      309.52      339.39     29.65 o
  -7   9   8        9.45       15.45      9.24 o
  -5   9   8      168.57      193.28     14.47 o
  -3   9   8      335.78      362.87     29.41 o
  -1   9   8        6.87       12.30     14.17 o
   1   9   8        1.60       -5.85      8.29 o
 -29   1   9       49.06       66.48     14.68 o
 -27   1   9       72.44       57.54     12.93 o
 -25   1   9       32.96       45.21     11.60 o
 -23   1   9       18.74       23.61      8.72 o
 -21   1   9      130.43      110.04     11.79 o
 -19   1   9        4.17       -1.28      6.12 o
 -17   1   9      354.45      404.67     14.43 o
 -15   1   9      681.17      676.00     15.52 o
 -13   1   9     1094.67     1053.13     19.30 o
 -11   1   9       18.80       18.96      5.08 o
  -9   1   9      449.58      391.09     11.08 o
  -7   1   9     1482.34     1396.78     19.96 o
  -5   1   9      109.98       91.57      6.54 o
  -3   1   9     1576.13     1623.36     21.50 o
  -1   1   9      376.45      285.14      8.04 o
   1   1   9       55.24       50.26      5.63 o
   3   1   9      258.52      271.90      9.51 o
   5   1   9        5.82        6.69      4.83 o
   7   1   9     1324.80     1267.33     23.45 o
   9   1   9       27.47        1.72      6.63 o
  11   1   9       62.26       48.09      8.77 o
  13   1   9      263.58      258.69     17.28 o
  15   1   9      137.26      105.27     13.72 o
  17   1   9        0.30        0.39     10.07 o
  19   1   9       30.70       22.37     15.12 o
 -28   2   9       49.63       51.78     15.35 o
 -26   2   9      105.92      106.69     14.80 o
 -24   2   9        4.17       21.76     10.31 o
 -22   2   9       40.46       26.53      9.77 o
 -20   2   9      191.72      198.48     14.67 o
 -18   2   9      430.71      475.06     17.38 o
 -16   2   9      339.82      330.61     13.15 o
 -14   2   9      177.89      197.52      8.91 o
 -12   2   9        1.53        3.90      4.04 o
 -10   2   9      363.35      409.95     10.30 o
  -8   2   9       39.20       54.38      5.78 o
  -6   2   9       33.57       47.29      5.56 o
  -4   2   9       44.85       96.14      6.29 o
  -2   2   9      150.32      137.07      7.00 o
   0   2   9      848.17      928.65     16.38 o
   2   2   9      196.20      190.36      8.38 o
   4   2   9      914.20      975.07     17.98 o
   6   2   9      368.29      401.93     12.75 o
   8   2   9      235.91      256.95     12.01 o
  10   2   9       48.26       29.30      7.73 o
  12   2   9       82.57       61.13     10.44 o
  14   2   9       63.64       77.97     12.26 o
  16   2   9        3.56        3.75      9.68 o
  18   2   9        4.26       -3.72     10.74 o
  20   2   9       25.38       35.26     16.01 o
 -27   3   9       26.89       59.27     16.12 o
 -25   3   9        3.81       21.50     12.35 o
 -23   3   9       42.06       30.54     10.40 o
 -21   3   9      237.16      219.88     14.57 o
 -19   3   9       82.04       88.64     11.66 o
 -17   3   9      677.00      726.93     19.06 o
 -15   3   9      423.81      450.70     14.43 o
 -13   3   9      187.08      213.31      8.91 o
 -11   3   9       46.06       45.70      5.39 o
  -9   3   9       89.24      108.03      6.41 o
  -7   3   9      522.76      612.89     15.26 o
  -5   3   9      203.20      234.23      8.74 o
  -3   3   9        0.84        6.11      3.95 o
  -1   3   9      464.62      459.85     11.79 o
   1   3   9      238.39      314.57     10.48 o
   3   3   9     1025.41     1048.17     18.29 o
   5   3   9     1765.45     1657.62     28.02 o
   7   3   9        8.41        1.09      6.33 o
   9   3   9       79.55       64.88      9.56 o
  11   3   9        0.72        2.02      7.51 o
  13   3   9       17.77       14.12      9.39 o
  15   3   9        7.04        3.99      9.40 o
  17   3   9       84.77       70.98     15.28 o
  19   3   9        0.10       -2.31     11.79 o
 -26   4   9       94.28       67.98     15.21 o
 -24   4   9      235.72      223.56     19.83 o
 -22   4   9       25.60       27.32      9.66 o
 -20   4   9      103.10       88.90     11.73 o
 -18   4   9      561.60      587.17     20.27 o
 -16   4   9      943.41      969.53     23.29 o
 -14   4   9        1.11        1.00      6.61 o
 -12   4   9       12.57        6.81      5.77 o
 -10   4   9        3.73        0.16      4.85 o
  -8   4   9      283.91      255.14     10.79 o
  -6   4   9        0.73       -0.39      4.06 o
  -4   4   9       29.80       47.15      6.12 o
  -2   4   9       80.82       75.85      6.93 o
   0   4   9       58.19       74.27      7.26 o
   2   4   9      210.18      194.93     11.08 o
   4   4   9      501.96      550.73     17.47 o
   6   4   9     1087.02     1021.30     24.86 o
   8   4   9      960.21      944.41     25.16 o
  10   4   9       57.77       43.27      9.85 o
  12   4   9       12.07       34.36      9.72 o
  14   4   9      513.97      449.63     24.22 o
  16   4   9       75.78       54.84     13.21 o
  18   4   9        4.78        8.80     12.09 o
 -25   5   9       54.54       74.18     14.16 o
 -23   5   9       20.76        4.85      9.95 o
 -21   5   9      150.03      136.83     15.04 o
 -19   5   9     1427.32     1416.69     36.62 o
 -17   5   9       12.37       25.99      8.82 o
 -15   5   9       18.10       26.21      8.07 o
 -13   5   9      349.36      396.84     15.31 o
 -11   5   9     1018.38      904.62     21.25 o
  -9   5   9      604.10      578.71     15.95 o
  -7   5   9        5.75        1.96      5.05 o
  -5   5   9     1104.61      928.79     18.88 o
  -3   5   9      923.10      860.07     18.02 o
  -1   5   9       22.79       32.20      6.54 o
   1   5   9     5622.83     5403.22     67.27 o
   3   5   9        2.97       -2.27      6.23 o
   5   5   9        2.47        2.78      6.21 o
   7   5   9      775.71      713.25     23.24 o
   9   5   9      572.73      572.39     22.24 o
  11   5   9        3.95        6.14      9.54 o
  13   5   9      148.41      147.30     17.17 o
  15   5   9      323.93      311.07     24.86 o
 -22   6   9        0.84       18.07     10.43 o
 -20   6   9       27.51       19.15     10.28 o
 -18   6   9        8.14        9.73      9.55 o
 -16   6   9       11.54       -1.13      8.11 o
 -14   6   9      229.46      231.28     15.29 o
 -12   6   9      306.88      286.35     14.63 o
 -10   6   9      127.66      105.39      9.66 o
  -8   6   9      169.64      182.69     11.33 o
  -6   6   9     2476.74     2484.55     41.49 o
  -4   6   9     1166.24     1064.96     24.01 o
  -2   6   9        7.70        6.70      6.68 o
   0   6   9      295.76      290.40     13.65 o
   2   6   9      338.09      314.42     14.69 o
   4   6   9      612.50      612.41     19.41 o
   6   6   9       46.56       27.22      9.66 o
   8   6   9      226.75      237.86     22.82 o
  10   6   9       49.34       70.95     13.01 o
  12   6   9        0.01        4.29     10.91 o
  14   6   9      319.48      348.41     25.15 o
 -19   7   9      160.05      159.79     23.52 o
 -17   7   9      178.64      206.75     16.33 o
 -15   7   9      131.97      174.15     14.09 o
 -13   7   9       22.75       23.69      9.13 o
 -11   7   9        0.04        1.30      6.69 o
  -9   7   9       65.80       75.44      9.00 o
  -7   7   9       86.42       85.33     11.49 o
  -5   7   9       87.57       82.70     12.26 o
  -3   7   9      333.96      364.58     16.39 o
  -1   7   9        8.27        1.27      6.29 o
   1   7   9      226.97      236.18     13.97 o
   3   7   9       14.86       14.49      7.49 o
   5   7   9       16.31       11.72      8.56 o
   7   7   9      278.43      295.83     18.27 o
   9   7   9       95.00       59.61     12.65 o
  11   7   9       19.69       18.15     11.30 o
 -16   8   9        0.39       -0.74     15.47 o
 -14   8   9       27.79       23.60      9.82 o
 -12   8   9       17.67       19.19      9.98 o
 -10   8   9       25.96       47.20     12.89 o
  -8   8   9        1.78        8.30      9.54 o
  -6   8   9       41.37       43.92      8.35 o
  -4   8   9       11.96        9.17      6.49 o
  -2   8   9       15.38       24.74      7.21 o
   0   8   9       23.77       23.94      7.41 o
   2   8   9      106.77      121.88     10.29 o
   4   8   9      128.13      152.47     13.23 o
   6   8   9        6.92       -4.71      9.09 o
  -7   9   9      283.99      273.52     29.35 o
  -5   9   9      284.51      318.71     18.98 o
  -3   9   9       63.68       60.44     14.35 o
 -28   0  10       37.26      104.50     22.90 o
 -26   0  10       28.18       61.06     17.04 o
 -24   0  10       93.60      116.32     19.32 o
 -22   0  10        5.16        0.10     11.73 o
 -20   0  10      197.89      183.44     33.50 o
 -18   0  10      459.01      452.67     39.58 o
 -16   0  10       96.98       90.25     11.44 o
 -14   0  10       98.35       58.09     12.83 o
 -12   0  10      399.09      372.11     20.25 o
 -10   0  10     3930.90     3774.28     66.54 o
  -8   0  10      218.30      248.26     15.12 o
  -6   0  10      553.16      454.65     18.79 o
  -4   0  10     2063.05     2014.23     41.58 o
  -2   0  10     1039.66     1094.38     31.30 o
   0   0  10      314.23      306.41     12.41 o
   2   0  10        0.66       -3.23      6.14 o
   4   0  10      638.20      708.92     21.78 o
   6   0  10      202.07      225.98     18.55 o
   8   0  10     4382.85     4429.59     87.09 o
  10   0  10      487.66      464.65     26.65 o
  12   0  10      251.89      284.46     23.08 o
  14   0  10       45.11       37.27     17.07 o
  16   0  10      233.01      284.98     32.56 o
  18   0  10       77.31      113.98     25.07 o
 -29   1  10        0.37       -7.55     11.38 o
 -27   1  10       86.12       87.55     15.38 o
 -25   1  10       11.35       24.04     11.46 o
 -23   1  10        3.83       11.62      8.92 o
 -21   1  10       44.77       52.70      9.59 o
 -19   1  10        0.51        0.35      6.75 o
 -17   1  10       22.06       23.59      6.87 o
 -15   1  10      815.97      783.94     18.78 o
 -13   1  10     3024.21     2984.75     38.29 o
 -11   1  10        0.64        1.64      4.53 o
  -9   1  10      427.75      451.16     12.38 o
  -7   1  10      711.53      733.75     20.95 o
  -5   1  10      244.21      254.96     10.00 o
  -3   1  10       70.86       69.25      6.11 o
  -1   1  10      147.52      122.76      6.91 o
   1   1  10        2.54        7.46      4.47 o
   3   1  10      482.70      534.15     14.48 o
   5   1  10     1142.04     1135.44     22.28 o
   7   1  10     1783.61     1841.60     31.92 o
   9   1  10      141.08      154.38     11.70 o
  11   1  10       73.47       86.31     10.75 o
  13   1  10       88.60       70.15     11.84 o
  15   1  10      216.56      241.05     18.76 o
  17   1  10        5.37       -2.71     13.47 o
  19   1  10       17.42       -0.55     14.55 o
 -28   2  10      174.29      204.58     22.61 o
 -26   2  10      239.44      249.81     21.73 o
 -24   2  10       66.41       77.12     13.19 o
 -22   2  10       62.51       56.24     13.21 o
 -20   2  10       85.82       74.70     10.94 o
 -18   2  10      183.15      178.88     11.97 o
 -16   2  10       13.77       10.98      5.82 o
 -14   2  10     1169.86     1097.40     19.69 o
 -12   2  10       17.90       16.13      4.77 o
 -10   2  10      119.03      106.73      7.61 o
  -8   2  10     1183.69     1271.69     22.51 o
  -6   2  10      265.25      316.70     10.86 o
  -4   2  10      239.01      228.97      9.23 o
  -2   2  10      150.85      190.53      8.35 o
   0   2  10      100.98      129.67      8.16 o
   2   2  10      143.26      130.68      7.95 o
   4   2  10     1111.19     1058.11     21.15 o
   6   2  10      304.79      315.35     16.02 o
   8   2  10        0.15        4.68      7.00 o
  10   2  10      536.14      542.23     20.56 o
  12   2  10      100.51      137.79     14.56 o
  14   2  10        1.56       14.04     10.20 o
  16   2  10        5.30       25.02     11.50 o
  18   2  10       35.32       25.90     12.73 o
 -27   3  10      320.86      356.79     26.69 o
 -25   3  10      169.74      191.89     22.82 o
 -23   3  10        3.63        5.20      9.30 o
 -21   3  10     1235.03     1271.97     30.73 o
 -19   3  10     1537.25     1516.27     31.32 o
 -17   3  10      328.29      336.78     15.69 o
 -15   3  10      397.06      411.32     17.19 o
 -13   3  10      391.41      373.21     13.74 o
 -11   3  10       11.80       10.42      4.73 o
  -9   3  10      127.34      131.09      8.27 o
  -7   3  10      249.69      247.87     10.18 o
  -5   3  10       12.56        1.77      4.02 o
  -3   3  10      736.42      696.20     15.08 o
  -1   3  10       27.06       26.20      5.45 o
   1   3  10      246.43      257.91     10.77 o
   3   3  10     1072.29     1008.25     21.84 o
   5   3  10      119.57      131.75     11.39 o
   7   3  10      144.03      116.06     11.25 o
   9   3  10      708.19      674.82     22.96 o
  11   3  10        3.42       -1.56      8.85 o
  13   3  10       42.28       57.67     11.66 o
  15   3  10        0.69        3.21     11.10 o
  17   3  10        6.70       11.47     12.39 o
 -26   4  10        6.22        5.01     12.58 o
 -24   4  10       32.41        6.18     11.70 o
 -22   4  10       47.76       34.16     10.63 o
 -20   4  10       51.78       70.10     10.94 o
 -18   4  10        0.31        9.38      8.03 o
 -16   4  10       89.53      100.52     10.15 o
 -14   4  10      788.47      762.22     22.40 o
 -12   4  10      515.07      512.31     16.27 o
 -10   4  10       20.02       10.89      5.85 o
  -8   4  10       47.10       36.78      6.77 o
  -6   4  10       20.75        8.65      5.50 o
  -4   4  10      354.03      320.70     13.95 o
  -2   4  10       10.20        8.14      5.73 o
   0   4  10       38.19       75.04      9.88 o
   2   4  10      740.22      745.27     19.49 o
   4   4  10       84.70       98.15     10.09 o
   6   4  10      177.64      137.28     12.08 o
   8   4  10       23.52       12.52      8.35 o
  10   4  10       12.64       -3.37      8.50 o
  12   4  10       29.94       18.22     11.37 o
  14   4  10       20.43       34.96     13.88 o
  16   4  10      100.27       93.08     15.92 o
 -25   5  10       80.95       68.64     16.42 o
 -23   5  10       90.18       87.56     16.55 o
 -21   5  10      111.73       89.91     15.39 o
 -19   5  10        0.46        3.25     10.69 o
 -17   5  10       11.20       -5.11      9.19 o
 -15   5  10       11.26       14.56      8.81 o
 -13   5  10       25.58       28.11      9.11 o
 -11   5  10      270.37      283.44     14.76 o
  -9   5  10      214.07      194.44     12.47 o
  -7   5  10      149.66      116.46     10.04 o
  -5   5  10       23.86       14.91      7.18 o
  -3   5  10       84.91       66.16      8.02 o
  -1   5  10       31.23       19.65      7.08 o
   1   5  10      452.43      385.13     15.75 o
   3   5  10      136.68      132.98     11.46 o
   5   5  10       39.00       35.38      9.73 o
   7   5  10       13.88       18.89      8.91 o
   9   5  10        5.58       14.88      9.65 o
  11   5  10       30.47       14.16     11.56 o
  13   5  10       64.23       42.88     14.16 o
  15   5  10       30.10      -23.65     44.59 o
 -22   6  10       14.60       20.81     11.85 o
 -20   6  10      201.30      167.61     20.80 o
 -18   6  10        0.19       13.45      9.99 o
 -16   6  10        9.28       -0.36      8.92 o
 -14   6  10       24.30       10.43     12.01 o
 -12   6  10       30.21        3.50      9.47 o
 -10   6  10      390.07      346.33     16.60 o
  -8   6  10      471.27      496.75     17.70 o
  -6   6  10        0.50       -2.33      6.56 o
  -4   6  10      109.81       96.52      9.92 o
  -2   6  10      621.58      606.30     19.39 o
   0   6  10        0.03        2.77      9.47 o
   2   6  10      159.64      159.30     11.83 o
   4   6  10        0.41       -5.52      8.04 o
   6   6  10      207.59      217.45     16.35 o
   8   6  10       74.69       83.28     13.41 o
  10   6  10        0.78       14.15     10.72 o
  12   6  10      151.83      168.69     18.59 o
 -19   7  10       44.07       62.84     14.27 o
 -17   7  10       15.71       24.70      9.90 o
 -15   7  10       55.23       58.60     12.05 o
 -13   7  10        6.39       -1.08      9.14 o
 -11   7  10      109.10       99.44     12.26 o
  -9   7  10      276.60      255.83     14.01 o
  -7   7  10      187.69      241.95     13.99 o
  -5   7  10        0.02       -2.58      6.85 o
  -3   7  10       39.48       38.45     11.39 o
  -1   7  10      584.87      634.08     21.19 o
   1   7  10      177.74      215.49     13.81 o
   3   7  10       53.31       63.04     10.50 o
   5   7  10      243.06      275.70     19.06 o
   7   7  10      144.59      180.72     16.50 o
   9   7  10        0.00       11.60     10.63 o
 -14   8  10      277.49      278.88     22.55 o
 -12   8  10      165.23      197.54     16.52 o
 -10   8  10      106.14      124.35     13.64 o
  -8   8  10      133.28      153.40     13.81 o
  -6   8  10      105.86      139.71     11.40 o
  -4   8  10        0.14        2.00      7.04 o
  -2   8  10      129.99      123.21     13.50 o
   0   8  10       17.41       24.45      9.00 o
   2   8  10        0.44        8.77      8.10 o
   4   8  10      115.02      122.35     13.16 o
 -29   1  11        0.26       15.37     16.43 o
 -27   1  11        1.87       30.61     12.43 o
 -25   1  11       15.32       20.50     11.20 o
 -23   1  11        5.39        8.27      9.60 o
 -21   1  11       29.16       28.37      8.89 o
 -19   1  11       78.85       57.91      9.44 o
 -17   1  11      579.90      590.61     18.80 o
 -15   1  11      149.14      143.12     10.66 o
 -13   1  11      917.01      950.43     21.48 o
 -11   1  11       93.40       99.75      7.97 o
  -9   1  11       18.75       15.14      5.19 o
  -7   1  11      572.11      593.13     15.80 o
  -5   1  11     1472.29     1518.98     25.45 o
  -3   1  11      964.61      974.25     18.51 o
  -1   1  11       41.50       43.56      6.37 o
   1   1  11      772.44      754.43     15.90 o
   3   1  11     4987.86     4978.17     59.40 o
   5   1  11     1588.96     1606.22     29.54 o
   7   1  11      442.99      471.17     17.39 o
   9   1  11      352.25      306.84     16.38 o
  11   1  11       79.65       69.94     11.06 o
  13   1  11       36.45       24.98     12.51 o
  15   1  11       91.30       77.39     19.25 o
  17   1  11       36.48       17.23     14.02 o
 -28   2  11        0.38       17.15     23.01 o
 -26   2  11       40.97       31.11     13.87 o
 -24   2  11      120.72      115.53     15.74 o
 -22   2  11        3.94        4.41      9.26 o
 -20   2  11       35.48       34.29      9.45 o
 -18   2  11      143.93      137.17     10.55 o
 -16   2  11      414.29      399.16     16.01 o
 -14   2  11      727.74      714.66     18.58 o
 -12   2  11        0.55        1.68      7.15 o
 -10   2  11     3145.23     3213.05     42.59 o
  -8   2  11     1010.04      830.70     17.58 o
  -6   2  11       55.75       50.98      6.69 o
  -4   2  11     1799.50     1840.16     25.23 o
  -2   2  11      444.20      448.48     12.95 o
   0   2  11       47.11       31.80      6.45 o
   2   2  11      276.80      260.92     11.53 o
   4   2  11     1518.22     1561.27     28.84 o
   6   2  11       49.02       63.18      9.84 o
   8   2  11        3.81        1.41      8.33 o
  10   2  11      228.53      247.19     25.81 o
  12   2  11      100.60       63.44     11.97 o
  14   2  11      127.23      145.90     15.93 o
  16   2  11      433.59      471.10     26.11 o
 -27   3  11        1.27        2.08     13.10 o
 -25   3  11        6.94        2.79     11.44 o
 -23   3  11       48.89       19.86     12.54 o
 -21   3  11        3.88       13.25     10.07 o
 -19   3  11      122.57      125.86     12.08 o
 -17   3  11      208.37      230.30     15.25 o
 -15   3  11      552.09      559.95     20.65 o
 -13   3  11      108.34      120.97     11.71 o
 -11   3  11      472.94      500.91     22.32 o
  -9   3  11       16.31       13.24      5.97 o
  -7   3  11      425.84      453.91     14.80 o
  -5   3  11      889.69      837.76     17.31 o
  -3   3  11       24.84       13.54      6.26 o
  -1   3  11       93.55       81.27      8.80 o
   1   3  11      353.41      373.61     18.85 o
   3   3  11       37.33       36.43      7.79 o
   5   3  11       78.91       85.88     10.50 o
   7   3  11      168.04      142.51     13.30 o
   9   3  11        7.67        4.85      8.20 o
  11   3  11        2.43        2.81      9.40 o
  13   3  11       13.87       26.63     11.29 o
  15   3  11        1.33        5.81     11.34 o
 -26   4  11      213.50      244.27     25.67 o
 -24   4  11        4.05       -7.12     11.88 o
 -22   4  11       16.42        9.47     10.72 o
 -20   4  11      487.76      529.76     23.76 o
 -18   4  11        0.43        1.93      8.77 o
 -16   4  11      141.19      146.00     13.93 o
 -14   4  11       12.06        5.29      7.56 o
 -12   4  11        4.40       -1.32      7.06 o
 -10   4  11      103.83      102.24     10.21 o
  -8   4  11      841.86      916.22     22.90 o
  -6   4  11       21.89       30.00      7.14 o
  -4   4  11       66.46       36.64      7.21 o
  -2   4  11       22.26       22.50      7.09 o
   0   4  11      669.44      710.28     21.29 o
   2   4  11      407.85      362.91     16.14 o
   4   4  11      191.83      142.66     11.68 o
   6   4  11      304.69      310.79     18.81 o
   8   4  11       83.45       85.91     12.50 o
  10   4  11      103.15       64.39     12.84 o
  12   4  11        5.82       24.31     15.50 o
  14   4  11      146.07      186.68     18.96 o
 -23   5  11       36.14       35.16     13.18 o
 -21   5  11       25.57       38.55     13.74 o
 -19   5  11        7.03       10.25     10.81 o
 -17   5  11        1.62       14.72     10.10 o
 -15   5  11        1.31        7.31      8.93 o
 -13   5  11        0.05        4.39      8.54 o
 -11   5  11       36.79       45.55      9.69 o
  -9   5  11      354.61      319.46     16.37 o
  -7   5  11        4.01       11.95      6.98 o
  -5   5  11       41.05       36.85      8.15 o
  -3   5  11      114.56       96.23      9.82 o
  -1   5  11      119.82      127.80     12.49 o
   1   5  11       65.63       59.45     12.25 o
   3   5  11      197.71      214.86     15.97 o
   5   5  11       72.40      102.78     12.59 o
   7   5  11        6.82       10.09      9.19 o
   9   5  11       17.33       40.81     12.70 o
  11   5  11       85.82       54.85     17.76 o
  13   5  11       11.05       -9.57     14.11 o
 -22   6  11        7.98       -6.95     47.10 o
 -20   6  11       15.28       15.26     11.37 o
 -18   6  11       94.41       86.11     14.35 o
 -16   6  11      102.28       86.52     13.99 o
 -14   6  11      191.00      199.42     17.47 o
 -12   6  11       28.83       50.68     10.98 o
 -10   6  11       17.61       15.79      8.48 o
  -8   6  11       48.38       74.00     11.92 o
  -6   6  11      340.66      307.33     15.69 o
  -4   6  11      151.00      118.16     11.39 o
  -2   6  11      189.69      199.66     15.29 o
   0   6  11       24.14       18.11      9.62 o
   2   6  11       10.88       16.45      8.79 o
   4   6  11       29.78       21.03      9.21 o
   6   6  11        1.57       -4.51     11.14 o
   8   6  11        5.84        6.60     10.64 o
  10   6  11       49.76       59.54     14.34 o
 -17   7  11      110.37      128.29     19.21 o
 -15   7  11       10.56       24.37     11.78 o
 -13   7  11        5.54       25.86     10.52 o
 -11   7  11      226.44      217.68     16.01 o
  -9   7  11       53.73       62.70     11.92 o
  -7   7  11       18.79       23.98      9.76 o
  -5   7  11        6.51        8.28     10.18 o
  -3   7  11       15.55        0.68      8.34 o
  -1   7  11       12.24       32.75      9.70 o
   1   7  11      209.21      221.16     15.45 o
   3   7  11        2.45       -3.45      8.66 o
   5   7  11       29.01       18.30     11.17 o
   7   7  11        0.03        7.06     14.45 o
 -12   8  11      157.36      189.06     31.63 o
 -10   8  11       30.81       28.74     14.66 o
  -8   8  11       31.19       33.93     10.05 o
  -6   8  11       76.20       75.48     11.64 o
  -4   8  11        0.27        6.95     12.52 o
  -2   8  11        6.16       22.98      9.45 o
   0   8  11        1.30       -5.62      8.97 o
 -28   0  12       10.83       34.73     25.09 o
 -26   0  12      543.35      661.87     47.78 o
 -24   0  12      382.74      389.39     37.10 o
 -22   0  12       91.86       90.98     36.71 o
 -20   0  12      924.79      952.77     37.96 o
 -18   0  12     1029.76     1060.20     53.24 o
 -16   0  12      725.12      688.00     30.32 o
 -14   0  12      712.03      715.85     27.97 o
 -12   0  12      600.22      631.09     25.99 o
 -10   0  12      182.73      197.68     17.24 o
  -8   0  12      175.92      172.29     15.07 o
  -6   0  12      656.43      583.05     23.42 o
  -4   0  12       64.52       53.40     12.01 o
  -2   0  12     3692.15     3753.53     65.60 o
   0   0  12     5396.99     5443.45     82.27 o
   2   0  12     3572.77     3732.24     67.97 o
   4   0  12     4062.44     3989.31     72.56 o
   6   0  12      797.72      816.38     29.54 o
   8   0  12     3079.77     3309.19     66.95 o
  10   0  12      704.66      759.47     36.72 o
  12   0  12      180.29      136.22     26.37 o
  14   0  12      583.77      601.89     44.16 o
  16   0  12      437.43      396.43     49.95 o
 -27   1  12      100.57      102.06     17.58 o
 -25   1  12      150.12      155.60     17.52 o
 -23   1  12       48.30       57.68     12.79 o
 -21   1  12      144.53       92.62     13.20 o
 -19   1  12      295.71      291.71     17.42 o
 -17   1  12      605.02      525.61     20.14 o
 -15   1  12      734.37      719.13     20.64 o
 -13   1  12     3804.77     3845.80     48.84 o
 -11   1  12      450.72      410.02     15.04 o
  -9   1  12      228.74      228.14     12.23 o
  -7   1  12     2063.55     2050.58     33.42 o
  -5   1  12     3413.82     3392.57     46.86 o
  -3   1  12      619.73      656.91     16.32 o
  -1   1  12       72.17       89.04      8.11 o
   1   1  12      441.29      404.05     13.56 o
   3   1  12     1885.64     1926.39     31.09 o
   5   1  12        0.02        4.64      7.71 o
   7   1  12     1097.84     1091.59     28.17 o
   9   1  12       57.59       51.83     10.57 o
  11   1  12      240.07      286.19     18.99 o
  13   1  12      481.14      521.14     29.04 o
  15   1  12      165.72      192.80     20.82 o
 -26   2  12       89.33       77.97     17.58 o
 -24   2  12      112.15      109.71     15.72 o
 -22   2  12       53.19       37.02     12.27 o
 -20   2  12      366.33      367.06     24.00 o
 -18   2  12     1418.49     1416.19     33.09 o
 -16   2  12        2.60        1.38      7.57 o
 -14   2  12      315.38      247.72     14.96 o
 -12   2  12     4846.17     4745.61     61.45 o
 -10   2  12      668.01      666.76     18.10 o
  -8   2  12       74.00       45.18      7.94 o
  -6   2  12     1020.42      984.21     21.72 o
  -4   2  12     2295.87     2141.11     30.89 o
  -2   2  12      204.72      215.83     11.92 o
   0   2  12       51.72       34.60      7.21 o
   2   2  12     1509.25     1479.11     28.31 o
   4   2  12       28.64       27.09      9.14 o
   6   2  12      205.78      239.23     16.39 o
   8   2  12      422.23      418.47     21.30 o
  10   2  12        8.00        9.99     10.52 o
  12   2  12       93.77       86.28     16.80 o
  14   2  12       17.09       -4.33     11.80 o
 -25   3  12      252.36      205.67     21.51 o
 -23   3  12      150.49      126.42     17.74 o
 -21   3  12        0.05       -0.95      8.37 o
 -19   3  12      303.70      303.55     18.56 o
 -17   3  12      396.15      375.45     19.02 o
 -15   3  12      282.86      332.53     18.22 o
 -13   3  12      248.67      292.97     16.86 o
 -11   3  12      598.79      588.55     20.80 o
  -9   3  12      884.21      962.76     26.37 o
  -7   3  12       20.49       12.86      8.20 o
  -5   3  12      626.79      536.44     18.94 o
  -3   3  12       37.43       18.49      7.63 o
  -1   3  12     1306.38     1169.84     27.36 o
   1   3  12     1394.44     1345.09     28.68 o
   3   3  12       29.37       20.82      8.29 o
   5   3  12      452.49      437.25     20.57 o
   7   3  12      157.45      128.37     16.84 o
   9   3  12      410.35      421.41     22.12 o
  11   3  12      356.54      452.12     25.94 o
  13   3  12       11.29        4.14     11.69 o
 -24   4  12       48.24       40.42     16.25 o
 -22   4  12      336.58      371.73     25.49 o
 -20   4  12      248.38      222.97     18.89 o
 -18   4  12       37.45        5.12     10.99 o
 -16   4  12      178.98      183.23     16.72 o
 -14   4  12       14.81        9.51      8.50 o
 -12   4  12      529.64      501.51     19.97 o
 -10   4  12        4.76        1.63      7.88 o
  -8   4  12      274.52      207.96     14.66 o
  -6   4  12      494.39      503.20     19.08 o
  -4   4  12      950.46      917.19     27.54 o
  -2   4  12       52.59       44.73      9.08 o
   0   4  12       24.27       17.13      8.05 o
   2   4  12      569.66      546.08     19.95 o
   4   4  12       51.41       55.67     10.30 o
   6   4  12       39.29       40.95     10.86 o
   8   4  12      118.55      112.82     14.52 o
  10   4  12       71.92       68.69     13.46 o
  12   4  12      241.37      315.52     22.79 o
 -23   5  12       19.04       15.48     12.57 o
 -21   5  12       17.35       25.64     12.82 o
 -19   5  12       61.99       32.27     12.04 o
 -17   5  12      147.82      209.34     28.52 o
 -15   5  12        3.97       20.82     10.75 o
 -13   5  12      196.38      179.11     15.47 o
 -11   5  12      783.75      820.75     25.65 o
  -9   5  12      216.46      236.74     16.69 o
  -7   5  12       19.60       16.08      8.57 o
  -5   5  12      333.25      285.25     16.75 o
  -3   5  12      128.46      100.16     15.95 o
  -1   5  12       26.45       14.17      8.17 o
   1   5  12        2.70        0.69      7.99 o
   3   5  12       41.69       38.34      9.69 o
   5   5  12        2.04       -8.44      8.44 o
   7   5  12        0.57        4.70     10.65 o
   9   5  12       21.78        6.18     11.77 o
  11   5  12       10.12       27.77     31.10 o
 -20   6  12      114.81      103.70     16.52 o
 -18   6  12       75.93       53.05     12.76 o
 -16   6  12        1.32        2.04     11.77 o
 -14   6  12        5.30       -3.43      9.50 o
 -12   6  12       81.97      102.23     20.16 o
 -10   6  12       71.84       68.92     12.42 o
  -8   6  12       31.35       32.25     10.67 o
  -6   6  12        0.03       -1.27      8.94 o
  -4   6  12        9.75        8.87      9.02 o
  -2   6  12        8.85       16.23      9.82 o
   0   6  12        9.37       14.14      9.57 o
   2   6  12      130.16      128.48     13.94 o
   4   6  12       53.09       73.24     13.50 o
   6   6  12       15.39       19.78     11.74 o
   8   6  12        1.08        2.51     11.34 o
 -15   7  12       20.99       43.24     12.69 o
 -13   7  12       25.83       42.45     15.68 o
 -11   7  12        4.71       28.32     11.34 o
  -9   7  12      216.16      214.85     20.40 o
  -7   7  12        1.43       -4.92      9.90 o
  -5   7  12        3.79        3.05      9.10 o
  -3   7  12       85.73       85.99     13.45 o
  -1   7  12       46.72       40.45     11.38 o
   1   7  12        1.39       -4.25      9.30 o
   3   7  12       38.44       32.31     11.19 o
 -27   1  13        1.88       12.18     16.19 o
 -25   1  13        4.15        3.29     13.13 o
 -23   1  13       17.47       40.52     11.88 o
 -21   1  13       27.01       25.61     10.28 o
 -19   1  13      150.24      171.90     14.86 o
 -17   1  13      700.13      674.28     28.68 o
 -15   1  13        0.28        6.07      6.86 o
 -13   1  13      825.62      862.18     22.67 o
 -11   1  13      162.52      152.04     12.15 o
  -9   1  13      244.17      279.07     14.62 o
  -7   1  13      639.62      670.78     20.77 o
  -5   1  13      641.79      615.63     20.13 o
  -3   1  13        2.86        9.35      6.68 o
  -1   1  13      615.18      657.69     18.36 o
   1   1  13     1377.10     1390.13     35.51 o
   3   1  13      174.17      181.34     13.43 o
   5   1  13       73.36       58.14     10.34 o
   7   1  13       66.60       70.83     10.69 o
   9   1  13      147.81      145.43     22.73 o
  11   1  13      178.24      204.06     19.93 o
  13   1  13       34.97       21.95     13.66 o
 -26   2  13       50.81       48.34     16.33 o
 -24   2  13        1.80       -1.72     13.46 o
 -22   2  13        5.78        2.64     10.31 o
 -20   2  13       26.30       30.42     10.33 o
 -18   2  13      276.87      269.60     18.37 o
 -16   2  13      304.92      245.26     16.71 o
 -14   2  13      595.72      648.90     22.96 o
 -12   2  13      652.66      716.93     23.43 o
 -10   2  13      981.14      929.24     25.14 o
  -8   2  13      456.40      445.68     18.43 o
  -6   2  13      211.01      172.23     14.84 o
  -4   2  13      373.72      356.85     15.18 o
  -2   2  13      659.75      661.01     21.39 o
   0   2  13      398.52      372.88     17.71 o
   2   2  13       11.60       20.67      8.09 o
   4   2  13       68.33       57.97     11.82 o
   6   2  13      791.67      892.03     29.20 o
   8   2  13      161.42      160.39     15.28 o
  10   2  13        0.92        1.24     10.16 o
  12   2  13      226.22      341.46     26.80 o
 -25   3  13      282.19      365.31     30.08 o
 -23   3  13       46.52       30.58     13.71 o
 -21   3  13       12.21       19.92     12.96 o
 -19   3  13      112.96       99.41     13.69 o
 -17   3  13      338.56      402.38     25.63 o
 -15   3  13      713.52      675.85     26.94 o
 -13   3  13        7.08       12.53      8.20 o
 -11   3  13      575.68      627.50     23.72 o
  -9   3  13      133.95       67.81     10.71 o
  -7   3  13       33.49       18.70      8.76 o
  -5   3  13      649.29      621.84     21.13 o
  -3   3  13      140.88      129.60     11.88 o
  -1   3  13       11.61       14.67      8.09 o
   1   3  13      231.20      210.29     14.82 o
   3   3  13      116.29      116.87     13.26 o
   5   3  13      163.99      189.47     16.03 o
   7   3  13        0.12       -7.13     11.50 o
   9   3  13      168.80      158.81     16.13 o
  11   3  13        4.57       12.99     11.30 o
 -24   4  13       13.31       18.86     13.90 o
 -22   4  13       19.21       24.76     12.68 o
 -20   4  13        0.38       -9.50      9.76 o
 -18   4  13        0.03       11.57     11.07 o
 -16   4  13      148.33      161.95     20.25 o
 -14   4  13       20.56       26.85      9.94 o
 -12   4  13      256.12      256.29     16.18 o
 -10   4  13       78.25       60.67     11.13 o
  -8   4  13      259.83      187.54     14.81 o
  -6   4  13      265.70      269.42     15.90 o
  -4   4  13       82.19       59.03     10.21 o
  -2   4  13        4.07        7.01     11.50 o
   0   4  13       95.53       82.82     10.83 o
   2   4  13      304.04      309.55     17.90 o
   4   4  13       54.13       46.55     12.07 o
   6   4  13        2.48       12.20     10.03 o
   8   4  13      155.29      133.33     16.33 o
  10   4  13      295.53      320.16     27.09 o
 -21   5  13       40.60       57.71     19.91 o
 -19   5  13        2.20       -6.13     12.13 o
 -17   5  13       49.06       67.36     14.71 o
 -15   5  13      108.98      129.59     16.72 o
 -13   5  13      451.28      461.98     21.96 o
 -11   5  13        7.97       12.30      9.84 o
  -9   5  13      460.84      460.33     22.36 o
  -7   5  13      237.04      218.61     20.79 o
  -5   5  13      261.41      242.84     16.16 o
  -3   5  13       20.81        0.44      8.18 o
  -1   5  13       43.07       27.04      9.74 o
   1   5  13      316.47      357.21     18.90 o
   3   5  13      127.89      131.38     14.48 o
   5   5  13       16.57       10.22     11.99 o
   7   5  13       38.26       34.65     13.84 o
   9   5  13       11.82       -4.83     50.96 o
 -18   6  13        3.02       15.12     11.93 o
 -16   6  13        6.52       31.36     12.74 o
 -14   6  13       51.11       50.96     12.22 o
 -12   6  13      232.29      261.43     20.76 o
 -10   6  13        0.31       14.25     10.94 o
  -8   6  13       26.58       20.81     11.54 o
  -6   6  13        0.61        8.47      9.67 o
  -4   6  13      137.84      137.62     17.20 o
  -2   6  13      132.05      175.40     22.80 o
   0   6  13      101.95      114.25     14.72 o
   2   6  13        5.66       23.40     10.28 o
   4   6  13        9.10       14.30     11.75 o
 -13   7  13       11.92       20.88     14.35 o
 -11   7  13       44.48       51.71     12.55 o
  -9   7  13       79.35       83.62     14.42 o
  -7   7  13       20.68       33.27     12.17 o
  -5   7  13       66.93       85.26     14.22 o
  -3   7  13      296.54      343.23     21.10 o
  -1   7  13        1.59       -5.54     11.83 o
 -26   0  14        6.45       35.22     19.30 o
 -24   0  14       52.53       29.25     19.40 o
 -22   0  14        5.32       20.37     18.10 o
 -20   0  14       50.76       65.45     20.46 o
 -18   0  14      101.13       62.59     13.87 o
 -16   0  14       51.95       64.94     13.35 o
 -14   0  14      172.44      208.93     20.78 o
 -12   0  14     1036.93     1048.97     37.55 o
 -10   0  14      762.69      768.23     33.12 o
  -8   0  14       84.95      100.77     15.94 o
  -6   0  14     4156.05     4081.17     84.34 o
  -4   0  14     2298.89     2376.13     59.17 o
  -2   0  14      203.17      211.19     18.78 o
   0   0  14      363.52      311.72     35.49 o
   2   0  14      149.67      160.07     28.06 o
   4   0  14      159.08      152.46     25.58 o
   6   0  14      115.86       87.38     20.47 o
   8   0  14       25.80       12.15     21.15 o
  10   0  14       23.28       -6.79     19.50 o
 -25   1  14        0.00       -5.60     14.45 o
 -23   1  14      218.12      215.77     23.43 o
 -21   1  14        2.89       31.18     10.94 o
 -19   1  14      147.07      139.48     14.37 o
 -17   1  14      795.37      797.98     25.59 o
 -15   1  14       42.65       29.00      9.35 o
 -13   1  14        1.10        6.38      8.40 o
 -11   1  14      265.21      278.47     20.03 o
  -9   1  14      102.97      114.41     12.31 o
  -7   1  14        4.95        5.11      7.97 o
  -5   1  14       15.12        4.23      7.70 o
  -3   1  14      164.92      134.63     12.16 o
  -1   1  14      102.70      105.00     11.83 o
   1   1  14      384.51      416.32     21.05 o
   3   1  14      582.59      556.12     27.24 o
   5   1  14       64.70       47.21     12.24 o
   7   1  14      195.68      187.95     17.57 o
   9   1  14      399.92      435.13     26.73 o
  11   1  14      104.24       85.09     16.57 o
 -24   2  14       75.87       75.92     14.83 o
 -22   2  14        5.91       -9.79      9.79 o
 -20   2  14        5.59       -2.03      9.62 o
 -18   2  14       35.81       26.91     10.38 o
 -16   2  14      396.79      351.11     26.01 o
 -14   2  14        3.22       16.84      9.13 o
 -12   2  14       49.87       37.75     10.65 o
 -10   2  14       20.80       35.07      9.80 o
  -8   2  14      109.90       79.30     13.81 o
  -6   2  14        6.28       -0.88      8.09 o
  -4   2  14       21.32       17.85      9.17 o
  -2   2  14       17.55        6.55      8.75 o
   0   2  14        6.60        3.58      8.04 o
   2   2  14       28.49        9.82      9.60 o
   4   2  14      500.46      515.63     23.65 o
   6   2  14        6.36        1.76      9.82 o
   8   2  14      525.55      561.58     26.24 o
  10   2  14       84.09       82.00     15.54 o
 -23   3  14      107.20      131.82     18.47 o
 -21   3  14       79.50       79.88     14.92 o
 -19   3  14        0.40       -1.37     10.94 o
 -17   3  14      496.54      556.91     31.56 o
 -15   3  14      696.34      716.57     27.42 o
 -13   3  14        0.00        9.36      8.76 o
 -11   3  14      155.55      118.34     18.86 o
  -9   3  14       21.72        6.26      8.97 o
  -7   3  14      814.68      746.61     27.91 o
  -5   3  14      634.37      588.79     23.10 o
  -3   3  14      415.37      382.16     19.82 o
  -1   3  14       39.32       67.16     12.62 o
   1   3  14      177.28      168.58     14.44 o
   3   3  14      201.16      167.89     15.72 o
   5   3  14        6.79        2.18      9.88 o
   7   3  14       99.07       78.00     13.82 o
   9   3  14       77.45       69.46     14.05 o
 -22   4  14      202.97      239.76     21.76 o
 -20   4  14      352.90      412.91     34.32 o
 -18   4  14        4.63       -1.43     11.14 o
 -16   4  14        4.96       23.98     10.92 o
 -14   4  14      250.11      232.78     18.69 o
 -12   4  14        7.16       22.62     10.91 o
 -10   4  14      127.35       97.54     14.86 o
  -8   4  14       20.74       15.37      9.75 o
  -6   4  14        7.89        0.44      8.60 o
  -4   4  14        9.03        1.42      9.11 o
  -2   4  14       37.61       27.03     10.58 o
   0   4  14      688.72      689.18     26.00 o
   2   4  14      210.30      226.08     17.20 o
   4   4  14        7.13        2.32     12.54 o
   6   4  14      422.24      482.66     35.76 o
   8   4  14      405.45      394.87     26.16 o
 -19   5  14       62.97       65.88     15.90 o
 -17   5  14        2.02       10.33     13.30 o
 -15   5  14        6.79       17.93     11.78 o
 -13   5  14       50.77       28.62     13.69 o
 -11   5  14        0.44       11.88     10.54 o
  -9   5  14      122.78      189.10     17.31 o
  -7   5  14      116.15      118.51     14.83 o
  -5   5  14       16.05       12.78      9.92 o
  -3   5  14      139.17      167.99     16.19 o
  -1   5  14       39.02       33.06     10.63 o
   1   5  14        7.78        9.48      9.97 o
   3   5  14       14.75       21.08     12.95 o
   5   5  14       11.47       14.52     12.68 o
 -16   6  14       63.72       59.63     21.06 o
 -14   6  14       14.48       43.34     14.33 o
 -12   6  14       80.55       87.58     16.37 o
 -10   6  14       18.20       16.38     11.21 o
  -8   6  14        2.31        6.42     10.66 o
  -6   6  14        3.05       -3.43      9.85 o
  -4   6  14        0.76       -5.09      9.43 o
  -2   6  14       63.25       57.72     17.99 o
   0   6  14        0.40       -7.84     10.85 o
   2   6  14        1.79      -20.56     47.25 o
 -23   1  15      340.48      361.89     32.81 o
 -21   1  15      124.31      113.85     21.27 o
 -19   1  15       21.74       13.93     10.01 o
 -17   1  15      210.41      237.87     20.00 o
 -15   1  15      242.52      251.26     18.41 o
 -13   1  15        3.48        0.12      9.62 o
 -11   1  15       21.84       20.58      9.47 o
  -9   1  15       27.77       11.53      8.99 o
  -7   1  15       17.68       25.05      9.18 o
  -5   1  15      261.78      250.17     16.40 o
  -3   1  15      253.01      286.79     17.56 o
  -1   1  15      116.94       76.74     12.64 o
   1   1  15      333.43      342.18     22.59 o
   3   1  15      224.51      206.73     21.62 o
   5   1  15        2.83       25.21     13.98 o
   7   1  15       86.18      114.84     18.77 o
   9   1  15        6.87       -4.61     15.12 o
 -24   2  15       64.86       70.04     22.30 o
 -22   2  15       32.16       27.47     12.62 o
 -20   2  15       22.64       22.38     12.47 o
 -18   2  15      202.37      238.23     18.94 o
 -16   2  15       39.60       40.29     11.00 o
 -14   2  15        7.83       10.82      9.61 o
 -12   2  15      430.22      427.10     24.60 o
 -10   2  15     1109.80     1127.66     34.65 o
  -8   2  15      172.92      172.01     16.90 o
  -6   2  15      484.11      440.59     25.14 o
  -4   2  15       47.50       25.64     11.57 o
  -2   2  15        1.10       -2.19     10.55 o
   0   2  15       10.46       -0.59      9.91 o
   2   2  15        5.45       -9.90      9.90 o
   4   2  15       46.03       53.65     13.88 o
   6   2  15      106.92      111.79     18.66 o
   8   2  15        3.19      -12.84     13.87 o
 -23   3  15       20.61       46.91     60.81 o
 -21   3  15      138.91      113.92     16.74 o
 -19   3  15       67.13       53.24     14.36 o
 -17   3  15       39.99       44.06     11.35 o
 -15   3  15       84.12       56.81     14.29 o
 -13   3  15        0.63       10.31     10.55 o
 -11   3  15        3.30       14.80      9.81 o
  -9   3  15      150.73      154.07     15.99 o
  -7   3  15       68.62       59.83     12.01 o
  -5   3  15       22.86       13.17      9.43 o
  -3   3  15       62.88       59.69     13.27 o
  -1   3  15      144.78      143.89     15.03 o
   1   3  15      238.38      263.15     29.92 o
   3   3  15       23.92       32.39     12.37 o
   5   3  15       89.19       89.67     15.28 o
   7   3  15       11.62       14.03     13.83 o
 -20   4  15        4.42        4.50     12.85 o
 -18   4  15        4.18       22.38     11.39 o
 -16   4  15        5.57       -4.59      9.89 o
 -14   4  15      182.38      152.85     18.42 o
 -12   4  15        1.56       -6.00     10.76 o
 -10   4  15      375.48      373.81     24.41 o
  -8   4  15       64.94       97.88     15.20 o
  -6   4  15       10.37       -0.06     10.03 o
  -4   4  15       96.72      108.65     14.70 o
  -2   4  15      183.14      196.96     19.85 o
   0   4  15        0.12        2.84     10.05 o
   2   4  15        0.37       -3.31     10.56 o
   4   4  15       91.04       68.82     17.30 o
 -17   5  15       16.00       28.09     13.39 o
 -15   5  15       18.27       52.81     16.15 o
 -13   5  15        0.19       27.12     13.98 o
 -11   5  15      138.13      111.96     19.68 o
  -9   5  15        2.35      -11.47     11.47 o
  -7   5  15       10.64       12.25     12.11 o
  -5   5  15       16.59       -6.60      9.99 o
  -3   5  15        8.05       32.48     12.51 o
  -1   5  15       30.58       19.90     12.42 o
   1   5  15        0.21       -4.05     11.32 o
 -12   6  15       59.13      107.42     51.64 o
 -10   6  15       19.34       -6.21     15.81 o
  -8   6  15       11.52        7.28     11.91 o
  -6   6  15        0.57       -6.01     13.36 o
  -4   6  15       17.58       36.39     47.58 o
 -22   0  16       88.50       83.01     20.93 o
 -20   0  16       93.14       95.09     20.35 o
 -18   0  16       63.29       68.68     21.72 o
 -16   0  16      171.10      192.95     44.59 o
 -14   0  16      101.89      127.22     23.87 o
 -12   0  16       35.52       43.12     18.33 o
 -10   0  16        0.01      -17.25     20.94 o
  -8   0  16      354.20      395.44     32.54 o
  -6   0  16      888.20      867.02     43.54 o
  -4   0  16       82.42       65.89     17.48 o
  -2   0  16      313.08      323.09     39.21 o
   0   0  16      611.60      664.49     45.23 o
   2   0  16      388.53      363.43     36.68 o
   4   0  16       36.41       43.82     44.69 o
   6   0  16      671.60      598.06     65.54 o
 -21   1  16      220.82      282.14     23.54 o
 -19   1  16        0.06        9.48     11.15 o
 -17   1  16      218.54      183.22     20.65 o
 -15   1  16      130.04      110.77     16.79 o
 -13   1  16      272.69      284.14     21.20 o
 -11   1  16        0.00       -0.61      9.83 o
  -9   1  16      290.77      261.72     20.15 o
  -7   1  16       27.17       51.80     12.22 o
  -5   1  16       52.46       28.87     12.57 o
  -3   1  16       11.74       -1.06     10.91 o
  -1   1  16      281.48      337.01     23.35 o
   1   1  16      107.83      103.19     18.02 o
   3   1  16       54.14       53.55     15.99 o
   5   1  16       27.14       48.55     16.50 o
 -22   2  16        0.08        5.89     14.04 o
 -20   2  16        0.36        4.13     11.21 o
 -18   2  16        4.88        3.44     10.44 o
 -16   2  16        2.47      -11.61     13.67 o
 -14   2  16      123.84      138.90     16.14 o
 -12   2  16        3.00        6.03      9.61 o
 -10   2  16       99.65       78.84     13.65 o
  -8   2  16       63.91       91.20     14.26 o
  -6   2  16        0.08       -2.12     10.05 o
  -4   2  16      171.53      168.22     17.74 o
  -2   2  16       24.83       18.68     10.61 o
   0   2  16       55.43       94.57     13.96 o
   2   2  16       50.57       64.20     16.45 o
   4   2  16       30.92       17.13     14.45 o
   6   2  16        4.47       14.57     58.59 o
 -21   3  16        0.59      -21.72     53.18 o
 -19   3  16       77.20       68.76     15.29 o
 -17   3  16        1.76       -5.78     10.06 o
 -15   3  16        0.43       10.25     12.79 o
 -13   3  16        2.94        8.41     11.45 o
 -11   3  16        1.65        4.12     10.99 o
  -9   3  16       29.30       71.29     13.60 o
  -7   3  16       58.12       67.21     13.39 o
  -5   3  16       18.57       25.37     11.01 o
  -3   3  16      156.29      186.78     17.97 o
  -1   3  16       11.24       21.75     11.15 o
   1   3  16        4.12       12.38     11.83 o
   3   3  16      175.94      185.19     20.69 o
 -18   4  16       21.27       57.58     25.14 o
 -16   4  16       55.53       54.13     14.46 o
 -14   4  16      170.83      183.02     19.87 o
 -12   4  16       21.36       21.17     11.68 o
 -10   4  16       10.02        3.43     11.92 o
  -8   4  16       94.62       96.94     16.59 o
  -6   4  16       77.83       57.23     13.87 o
  -4   4  16       12.89        8.09     11.27 o
  -2   4  16      130.47      133.35     16.65 o
   0   4  16      260.51      311.82     22.79 o
   2   4  16        8.68       23.84     52.41 o
 -13   5  16      118.94      110.65     27.62 o
 -11   5  16        8.77       16.45     13.70 o
  -9   5  16      280.60      354.61     28.16 o
  -7   5  16      140.58      161.84     21.65 o
  -5   5  16        0.34       12.59     13.57 o
  -3   5  16      182.40      334.82     73.93 o
 -19   1  17       31.29       27.21     15.37 o
 -17   1  17       15.97        2.28     14.11 o
 -15   1  17      106.80      143.36     20.29 o
 -13   1  17       25.38       -5.38     13.03 o
 -11   1  17       58.78       35.23     14.79 o
  -9   1  17       15.09       13.90     12.94 o
  -7   1  17      189.15      165.87     20.22 o
  -5   1  17      111.74      110.34     20.46 o
  -3   1  17       30.26       46.00     14.38 o
  -1   1  17       17.76       56.49     18.30 o
   1   1  17       73.27       68.97     22.73 o
 -18   2  17        0.05       12.51     14.99 o
 -16   2  17      243.74      268.96     24.02 o
 -14   2  17       39.27       50.96     15.93 o
 -12   2  17       26.51       26.12     12.10 o
 -10   2  17        3.95       19.68     11.78 o
  -8   2  17       36.07       37.34     13.01 o
  -6   2  17        0.93       -7.93     12.15 o
  -4   2  17       42.29       26.77     13.74 o
  -2   2  17       34.36       12.09     20.40 o
   0   2  17       86.23       91.40     18.42 o
   2   2  17        5.62       20.08     58.97 o
 -17   3  17       24.31       54.01     16.42 o
 -15   3  17       74.33       82.56     15.59 o
 -13   3  17       42.67       42.43     13.07 o
 -11   3  17        2.41        9.09     11.32 o
  -9   3  17       30.26       17.32     12.05 o
  -7   3  17       17.64       54.26     14.04 o
  -5   3  17       64.60       75.48     14.94 o
  -3   3  17        0.85        8.82     12.65 o
  -1   3  17      283.32      435.39     27.12 o
 -14   4  17       33.74       92.27     59.55 o
 -12   4  17      183.19      211.62     24.59 o
 -10   4  17       13.68        0.95     13.02 o
  -8   4  17      156.56      180.94     20.40 o
  -6   4  17       58.55       64.06     19.56 o
  -4   4  17       38.60       45.65     55.98 o
 -16   0  18        0.26       33.30     36.05 o
 -14   0  18        1.92       -1.91     22.38 o
 -12   0  18      133.00      141.96     49.32 o
 -10   0  18      324.01      324.29     45.55 o
  -8   0  18       75.72      174.43     34.63 o
  -6   0  18        8.59      -21.53     21.53 o
  -4   0  18        7.72        8.66     22.49 o
  -2   0  18       30.53      115.57     63.75 o
 -15   1  18       32.17       15.91     15.57 o
 -13   1  18        1.29       -0.91     13.84 o
 -11   1  18       17.73       34.00     15.37 o
  -9   1  18       14.62       15.94     13.33 o
  -7   1  18       17.56       23.58     14.73 o
  -5   1  18       68.34       81.14     16.49 o
  -3   1  18        5.34       -3.37     13.40 o
 -14   2  18       74.56       65.61     17.01 o
 -12   2  18       26.75       30.42     14.93 o
 -10   2  18      147.06      156.90     20.95 o
  -8   2  18       60.70       45.65     16.32 o
  -6   2  18      128.96      107.24     18.11 o
  -4   2  18       81.04       50.04     38.12 o
  -9   3  18       64.18      100.18     67.66 o
 
